# Supplementary material for: HCMV detection in Asian gastric cancer RNA-seq data sets and clinical validation in Indian GC patients reveals the HCMV-GC specific gene signatures
Source: mSystems. 2024 Sep 16;9(10):e00673-24. doi: 10.1128/msystems.00673-24 (PMC11494955; doi:10.1128/msystems.00673-24)
Supplement: Supplemental Tables — Tables S3 to S7. [file msystems.00673-24-s0005.xlsx]

## Sheet: Table_S3
Table S3 : Differentially expressed genes between HCMVPosGC and HCMVNegGC group in three datasets, GSE184336, GSE113255 and GSE122401.
GSE184336_DEGs								GSE113255_DEGs								GSE122401_DEGs
Gene	AveExpr	logFC	lfcSE	stat	pvalue	padj		Gene	baseMean	log2FoldChange	lfcSE	stat	pvalue	padj		Gene	baseMean	log2FoldChange	lfcSE	stat	pvalue	padj
IL11	369.594	3.27745	0.387319	8.46188	2.63092e-17	6.28633e-13		ATP4A	316.269	-5.10736	0.628426	-8.12723	4.39216e-16	9.06516e-12		TDRD1	338.121	-4.83361	0.738967	-6.54103	6.10947e-11	1.50391e-06
CTXND1	125.512	-2.77338	0.334224	-8.29795	1.05923e-16	1.26546e-12		TKTL1	64.219	4.41175	0.546829	8.06789	7.15256e-16	9.06516e-12		GAST	377.956	-4.61584	0.743347	-6.20953	5.31431e-10	5.13576e-06
DPT	1466.23	-2.57245	0.313102	-8.21601	2.1038e-16	1.6756e-12		PGA3	2211.44	-6.04912	0.818458	-7.39087	1.45872e-13	1.23252e-09		LINC00707	23.4042	2.49627	0.403682	6.18377	6.25905e-10	5.13576e-06
CNR1	486.535	-2.08959	0.258631	-8.07941	6.50797e-16	3.11003e-12		FGB	93.8769	4.84793	0.662833	7.31395	2.59403e-13	1.64384e-09		AGTR2	91.2583	-6.53402	1.07294	-6.08985	1.13019e-09	5.56416e-06
HMGCLL1	38.7299	-2.05535	0.253623	-8.10395	5.3202e-16	3.11003e-12		IL11	589.387	2.83642	0.404568	7.011	2.36628e-12	1.19961e-08		ALB	829.204	-4.68086	0.767682	-6.09739	1.07813e-09	5.56416e-06
IL13RA2	41.1246	2.376	0.295573	8.03862	9.0853e-16	3.61807e-12		SELE	1443.11	2.48462	0.358321	6.93406	4.08937e-12	1.72762e-08		LINC02068	38.6079	2.23045	0.371003	6.01195	1.83303e-09	6.44598e-06
CKB	13064.9	-2.31029	0.294122	-7.85485	4.00261e-15	1.36626e-11		AFP	61.894	5.80997	0.847476	6.85561	7.10071e-12	2.57127e-08		IGHG3	10.9631	2.95711	0.490658	6.02682	1.67213e-09	6.44598e-06
ADHFE1	92.8768	-1.70559	0.21949	-7.77069	7.80576e-15	2.33139e-11		PEG10	1533.53	2.90827	0.439911	6.61104	3.81631e-11	1.07484e-07		CARTPT	183.653	-4.92747	0.86243	-5.71348	1.10692e-08	3.40599e-05
DPP6	261.076	-3.33787	0.432218	-7.72266	1.1393e-14	3.0247e-11		APOA2	36.5302	3.41058	0.515681	6.61374	3.74728e-11	1.07484e-07		TAFA4	113.661	-4.44087	0.782184	-5.67752	1.36659e-08	3.73777e-05
HLF	648.034	-2.17753	0.285674	-7.62244	2.48918e-14	5.94766e-11		LGSN	67.4012	3.81114	0.599554	6.35663	2.06231e-10	5.22755e-07		SLC5A5	2064.19	-4.10254	0.727979	-5.63552	1.74535e-08	4.03258e-05
CKMT2	260.315	-2.12119	0.278745	-7.6098	2.74512e-14	5.9629e-11		CBLIF	675.432	-3.60223	0.581172	-6.19821	5.71078e-10	1.31597e-06		GTF2H2	74.411	-3.37709	0.601442	-5.61498	1.96583e-08	4.03258e-05
PRKN	198.441	-1.46934	0.193553	-7.59141	3.16431e-14	6.30068e-11		PGA5	196.552	-5.20196	0.857982	-6.06301	1.33594e-09	2.82195e-06		LY6K	46.8548	-3.14192	0.559307	-5.61753	1.93711e-08	4.03258e-05
CAB39L	1309.94	-1.43436	0.190064	-7.54673	4.46314e-14	8.20326e-11		ASIC2	16.5061	3.2786	0.54888	5.97325	2.32566e-09	4.53468e-06		DPP6	162.113	-3.43295	0.613083	-5.59948	2.14998e-08	4.07107e-05
C22orf23	150.233	-1.72263	0.229715	-7.49899	6.43102e-14	9.60393e-11		FCGBP	273.904	-4.03931	0.691823	-5.83864	5.26289e-09	9.52885e-06		IGFN1	1250.4	-3.69938	0.666455	-5.55083	2.84315e-08	4.99907e-05
LIFR	2273.13	-1.54984	0.206603	-7.50156	6.30616e-14	9.60393e-11		IL24	179.928	2.14937	0.370489	5.80143	6.57499e-09	1.11109e-05		GSN	72203.4	-1.1395	0.206564	-5.51645	3.45926e-08	5.67687e-05
ERFE	73.7659	1.69222	0.2252	7.51431	5.72137e-14	9.60393e-11		C4BPA	289.349	2.81641	0.489663	5.75172	8.83402e-09	1.39953e-05		GDF10	206.124	-2.95723	0.540163	-5.4747	4.38261e-08	6.74264e-05
NCAM1	1168.19	-1.93227	0.258048	-7.48803	6.9913e-14	9.82647e-11		IL13RA2	130.437	2.10836	0.369958	5.69891	1.20574e-08	1.73501e-05		DCX	456.498	-3.42242	0.634649	-5.39262	6.9437e-08	0.000100545
PPP1R1A	895.843	-2.98379	0.399237	-7.47373	7.79538e-14	1.03479e-10		IGKV6-21	144.373	2.64315	0.464099	5.69523	1.23206e-08	1.73501e-05		NGFR	2089.39	-2.51096	0.473075	-5.30774	1.1099e-07	0.000151785
ADCYAP1R1	341.225	-2.85452	0.382835	-7.45626	8.90103e-14	1.11937e-10		HEPACAM2	1388.41	-3.20411	0.571759	-5.60395	2.09516e-08	2.66145e-05		NKX6-2	840.185	-4.81359	0.91268	-5.27412	1.33392e-07	0.000161506
PLCXD3	309.212	-2.15224	0.289433	-7.43605	1.03744e-13	1.23943e-10		OIT3	84.5562	1.35948	0.24261	5.60356	2.09993e-08	2.66145e-05		ADH4	2694.76	-3.81012	0.72459	-5.25832	1.4538e-07	0.000161506
RPRM	129.995	-2.70221	0.364231	-7.41895	1.18056e-13	1.34325e-10		C6orf58	303.896	-3.1296	0.559663	-5.59193	2.24565e-08	2.7106e-05		DBX2	6.87773	-3.35243	0.635061	-5.27892	1.2995e-07	0.000161506
GFRA1	1791.28	-1.74155	0.236	-7.37947	1.58916e-13	1.72597e-10		MMP3	3958.7	2.30042	0.415491	5.53663	3.08352e-08	3.55277e-05		KCNA1	68.2617	-3.04189	0.579552	-5.2487	1.53178e-07	0.000161506
GPER1	408.854	-1.98856	0.270492	-7.35163	1.9581e-13	2.03421e-10		CCNE1	488.221	1.53714	0.279445	5.50068	3.78321e-08	4.16942e-05		PSD	1810.3	-2.31515	0.439811	-5.26397	1.40977e-07	0.000161506
ZCCHC12	87.9662	-2.95378	0.402914	-7.33105	2.28357e-13	2.27349e-10		APOA1	130.371	2.73424	0.498403	5.48601	4.11123e-08	4.34215e-05		HLA-DRB6	13.4754	2.99725	0.571601	5.24361	1.57464e-07	0.000161506
RNF112	114.48	-1.50236	0.205207	-7.32122	2.4572e-13	2.3485e-10		LIN28B	47.7095	7.55819	1.38007	5.47667	4.33393e-08	4.39426e-05		LINC02906	17.2364	-4.39062	0.847118	-5.18301	2.18331e-07	0.000214977
SCN7A	1344.46	-2.37442	0.325716	-7.28984	3.10328e-13	2.85192e-10		CLCA1	3515.79	-4.24208	0.777223	-5.458	4.8152e-08	4.69445e-05		UGT2B17	35.2865	-6.26938	1.21637	-5.15416	2.54777e-07	0.000241215
EPHA7	1354.94	-2.45948	0.338324	-7.26959	3.60584e-13	3.19104e-10		PSCA	4551.24	-3.20897	0.59318	-5.40978	6.31037e-08	5.92427e-05		CHRNA3	361.698	-3.12346	0.607887	-5.13823	2.77341e-07	0.000252853
AK5	97.9374	-1.94	0.268426	-7.22733	4.92585e-13	4.20351e-10		ATP4B	44.0749	-4.61234	0.85809	-5.37512	7.65316e-08	6.9283e-05		CYP3A4	678.909	-3.47409	0.680036	-5.10868	3.24413e-07	0.000285205
BCHE	616.136	-2.649	0.367	-7.21797	5.27688e-13	4.34779e-10		PI15	1382.94	1.8291	0.344972	5.30217	1.14432e-07	9.66875e-05		ACOD1	27.2534	3.33106	0.661011	5.03934	4.67143e-07	0.000396524
SCUBE2	526.171	-1.5965	0.221493	-7.20789	5.68266e-13	4.52605e-10		NLRP6	159.288	2.11131	0.397968	5.30522	1.12539e-07	9.66875e-05		C7	23485.3	-2.73884	0.544241	-5.03241	4.8435e-07	0.000397425
CHODL	108.394	-2.42236	0.337565	-7.176	7.17829e-13	5.53284e-10		CSF3	237.171	2.39051	0.454192	5.26322	1.41552e-07	0.000115744		OTOF	94.3749	1.8276	0.366315	4.98914	6.06481e-07	0.000481585
NOS1	120.063	-3.16699	0.44257	-7.15591	8.31198e-13	6.01838e-10		CHRNA3	83.1233	-2.08207	0.397933	-5.2322	1.67502e-07	0.000128665		LINC01484	125.413	1.65414	0.332823	4.97003	6.69421e-07	0.000514952
REEP1	786.743	-1.94243	0.271421	-7.15652	8.27488e-13	6.01838e-10		P2RY6	281.268	1.03532	0.197874	5.2322	1.67505e-07	0.000128665		PSAPL1	1860.63	-3.46286	0.701596	-4.93569	7.98674e-07	0.00056343
PCDH9	385.394	-1.92156	0.268718	-7.15082	8.62604e-13	6.06208e-10		CXCL6	618.531	2.01007	0.387353	5.18925	2.11145e-07	0.000157415		ACTG2	84808.6	-2.96916	0.60069	-4.94292	7.69612e-07	0.00056343
NIM1K	43.1918	-1.27698	0.178962	-7.13547	9.64588e-13	6.58511e-10		PF4V1	21.0342	2.54332	0.49804	5.10666	3.279e-07	0.000237475		ZNF556	61.6481	1.98001	0.40121	4.9351	8.01107e-07	0.00056343
ACACB	3362.6	-1.39976	0.196336	-7.12939	1.00812e-12	6.69114e-10		SP8	52.3342	3.11938	0.615743	5.06605	4.06162e-07	0.000285983		IGHV1OR15-1	30.2716	2.74015	0.56073	4.88676	1.0251e-06	0.000698007
SLC5A7	90.4099	-2.91894	0.41094	-7.10309	1.22001e-12	7.8786e-10		IGLV9-49	411.303	2.34308	0.463554	5.0546	4.3129e-07	0.000295469		THBS4	18155.8	-2.57891	0.531077	-4.856	1.19783e-06	0.000775943
NPTX1	612.859	-2.77976	0.392608	-7.08023	1.43915e-12	8.8172e-10		MAGEA10	18.1981	10.9011	2.17458	5.01298	5.35937e-07	0.000357498		PTCH2	2355.33	-2.16587	0.4476	-4.83885	1.30589e-06	0.000824254
GK4P	276.419	1.20366	0.169974	7.08148	1.42624e-12	8.8172e-10		LTF	2472.47	-2.23361	0.447734	-4.98869	6.0789e-07	0.000389381		PIRT	57.6832	-2.56795	0.536334	-4.78797	1.68478e-06	0.000987443
SLC25A4	2796.79	-1.34782	0.190635	-7.07016	1.54751e-12	9.24405e-10		URI1	4967.7	1.05029	0.210621	4.98662	6.14456e-07	0.000389381		GLP2R	444.409	-1.99641	0.416673	-4.79132	1.65684e-06	0.000987443
MTUS2	103.31	-2.55451	0.362766	-7.04175	1.89842e-12	1.10636e-09		ERFE	94.4359	1.30101	0.262216	4.96161	6.99117e-07	0.000432225		CHRM2	829.02	-3.31755	0.696836	-4.76088	1.92748e-06	0.00110342
PCSK2	231.63	-2.70411	0.384613	-7.03073	2.05459e-12	1.13651e-09		ELOVL3	14.801	1.81654	0.368705	4.9268	8.35877e-07	0.00049274		TERT	177.769	1.80757	0.380614	4.74908	2.0434e-06	0.00114319
CADM2	160.241	-2.57683	0.366644	-7.02815	2.09284e-12	1.13651e-09		NXPE2	115.52	-2.91795	0.596122	-4.89488	9.83667e-07	0.000554089		CNN1	35400.3	-2.67952	0.565759	-4.73615	2.17815e-06	0.0011915
CXCL1	1282.08	2.20659	0.313888	7.02988	2.06718e-12	1.13651e-09		HTR4	23.5772	2.14487	0.438166	4.8951	9.82578e-07	0.000554089		RBP2	465.746	-3.63149	0.772772	-4.6993	2.61052e-06	0.00139697
NNAT	386.894	-2.32119	0.331334	-7.00558	2.45972e-12	1.27766e-09		TBX4	8.46202	2.68003	0.551255	4.86168	1.16395e-06	0.000641386		ADCYAP1R1	146.772	-2.2033	0.469453	-4.69334	2.68778e-06	0.00140771
GK	457.817	1.10834	0.158186	7.00656	2.44256e-12	1.27766e-09		SLC26A7	85.7101	-1.87743	0.386713	-4.85484	1.20485e-06	0.000649798		RN7SL239P	6.87422	1.33677	0.287084	4.65637	3.21826e-06	0.00158441
C1QL1	266.821	-1.99093	0.284825	-6.99003	2.74823e-12	1.39715e-09		AKR1B10P1	166.003	-2.16419	0.449016	-4.81986	1.43659e-06	0.000741098		CTNNA2	45.3259	-2.28706	0.494379	-4.62613	3.72564e-06	0.00179824
SMIM38	213.029	-3.2834	0.471562	-6.96281	3.33554e-12	1.6484e-09		SLC51B	77.3537	1.43357	0.297644	4.81638	1.46185e-06	0.000741098		SYNM	17881.5	-2.63262	0.570986	-4.61066	4.01395e-06	0.00186429
SYT4	69.5339	-2.48478	0.356961	-6.96093	3.38041e-12	1.6484e-09		MASP1	92.2696	1.52916	0.317463	4.81681	1.45872e-06	0.000741098		LINC02461	36.8186	-3.50348	0.765076	-4.57926	4.66626e-06	0.00205116
CNTN2	126.789	-2.61455	0.376584	-6.9428	3.84403e-12	1.71869e-09		SLCO6A1	3.72001	4.4481	0.924754	4.81004	1.509e-06	0.000750002		IGHJ4	11.762	2.7321	0.596507	4.58017	4.64595e-06	0.00205116
NPR3	286.803	-1.77566	0.255545	-6.94853	3.69099e-12	1.71869e-09		MYO18B	70.2125	2.49956	0.521172	4.79604	1.61833e-06	0.000788872		NRXN2	954.711	-1.73072	0.378786	-4.56911	4.89797e-06	0.00207877
CYS1	653.7	-1.66795	0.240293	-6.94133	3.88421e-12	1.71869e-09		LRP2	52.9151	3.23133	0.681089	4.74436	2.09168e-06	0.000981851		TCAM1P	38.9092	2.72014	0.595086	4.57101	4.85385e-06	0.00207877
ITIH5	3612.51	-1.55159	0.223373	-6.94621	3.75232e-12	1.71869e-09		GTSF1	33.6359	1.43019	0.303112	4.71837	2.3774e-06	0.00109568		MS4A10	37.1461	-4.20475	0.925062	-4.54537	5.48392e-06	0.00217729
IL11RA	544.7	-1.16733	0.168106	-6.94402	3.81085e-12	1.71869e-09		UPK1B	399.455	-2.88192	0.611899	-4.70979	2.47966e-06	0.0011224		SEZ6L	64.397	-1.49973	0.329913	-4.54584	5.4717e-06	0.00217729
GPR155	2153.89	-1.7384	0.25081	-6.93115	4.17434e-12	1.81349e-09		HAND2	228.816	-1.90585	0.406458	-4.68893	2.74639e-06	0.00122133		SMTNL1	89.1097	1.52637	0.3355	4.54953	5.37656e-06	0.00217729
HIF3A	721.169	-2.143	0.309415	-6.92596	4.33034e-12	1.84767e-09		LIPF	6810.96	-3.60214	0.76977	-4.6795	2.87571e-06	0.00123548		PKP1	408.434	-2.92219	0.646679	-4.51876	6.22025e-06	0.00239246
NRG3	24.6003	-2.62324	0.379573	-6.91103	4.81141e-12	1.98928e-09		HOXD10	9.41745	2.73723	0.585521	4.67486	2.94149e-06	0.00124268		CD38	2506.01	1.17754	0.26127	4.50697	6.57594e-06	0.00245263
SCTR	173.226	-2.21267	0.320188	-6.91052	4.82876e-12	1.98928e-09		VTN	110.397	1.76763	0.37931	4.66011	3.16036e-06	0.00131326		RTL3	58.7005	-2.65139	0.594043	-4.46329	8.07107e-06	0.00275681
MPZ	451.506	-1.97288	0.285801	-6.90299	5.0921e-12	2.06221e-09		ART3	26.3083	-1.74225	0.376363	-4.62919	3.67108e-06	0.00150088		NEFL	73.5294	-2.56538	0.574525	-4.46522	7.99849e-06	0.00275681
CKM	95.2412	-3.4904	0.506726	-6.88814	5.65251e-12	2.21412e-09		APOBEC3A	35.1367	1.81901	0.393567	4.62184	3.80347e-06	0.00153032		LINC02471	3.5679	2.7827	0.623848	4.46054	8.17546e-06	0.00275681
GRIK3	408.038	-2.43349	0.353912	-6.87598	6.15669e-12	2.34246e-09		IGHG1	30.3796	1.97327	0.428128	4.60906	4.04503e-06	0.00160209		HAND2	1522.13	-2.47715	0.555725	-4.4575	8.29205e-06	0.00275834
RBPMS2	1417.45	-1.9831	0.288429	-6.87552	6.17624e-12	2.34246e-09		SLC26A9	306.302	-2.38403	0.518374	-4.59905	4.24413e-06	0.00163		GUCA2B	49.6921	-3.04633	0.684609	-4.44974	8.59747e-06	0.00282181
CXCL6	208.662	2.72178	0.396022	6.87281	6.2949e-12	2.35016e-09		APOB	832.523	2.3385	0.508237	4.6012	4.20055e-06	0.00163		IL13RA2	276.123	2.07635	0.468159	4.43513	9.20157e-06	0.00298034
LRAT	66.666	-2.67778	0.390136	-6.86371	6.70932e-12	2.35819e-09		MS4A10	6.91292	2.88975	0.629879	4.58778	4.47979e-06	0.00169483		TCEAL5	60.4062	-1.84306	0.416315	-4.42709	9.55128e-06	0.00305343
GPM6B	984.309	-1.82796	0.266282	-6.86474	6.66137e-12	2.35819e-09		SMIM38	44.4777	-1.92285	0.42138	-4.56321	5.03774e-06	0.00182832		SLC5A7	62.8903	-2.73686	0.619081	-4.42084	9.83175e-06	0.0031028
GAMT	438.486	-1.16086	0.169131	-6.86367	6.71119e-12	2.35819e-09		APOBEC2	43.5912	-1.54081	0.337693	-4.56274	5.04901e-06	0.00182832		FOSB	12103.8	-2.10857	0.477808	-4.41301	1.01945e-05	0.00317655
PGM5-AS1	277.845	-2.72426	0.397215	-6.85842	6.96282e-12	2.41115e-09		EIF3FP1	5.67107	2.10945	0.462189	4.56404	5.0179e-06	0.00182832		PHOX2A	10.8974	-3.64652	0.82813	-4.40332	1.06606e-05	0.00328028
PSD	3772.16	-2.56045	0.374302	-6.8406	7.88643e-12	2.65406e-09		KLK12	53.6597	-2.5184	0.552967	-4.55434	5.25492e-06	0.00187608		SLITRK5	420.77	-2.38506	0.545323	-4.37366	1.22182e-05	0.00362365
MAMDC2	426.782	-1.74349	0.254863	-6.84088	7.87069e-12	2.65406e-09		LINC02669	18.6665	1.50577	0.33089	4.55067	5.34753e-06	0.00188263		FCGR1BP	188.782	1.14258	0.261639	4.36702	1.25953e-05	0.00367041
IGSF11	92.7238	-2.25018	0.329771	-6.82347	8.88665e-12	2.94913e-09		SLC23A1	57.6922	1.36058	0.299248	4.54664	5.45086e-06	0.00189272		VSTM2A	121.683	-3.1744	0.728295	-4.35868	1.30851e-05	0.00369106
STK32A	93.6269	-1.59949	0.234578	-6.81855	9.1961e-12	3.01002e-09		MESP2	38.1758	2.08889	0.460037	4.54071	5.60647e-06	0.00192044		TCF23	205.07	-2.42534	0.556673	-4.35684	1.31952e-05	0.00369106
MAB21L1	35.2407	-1.80953	0.265731	-6.80965	9.7838e-12	3.15911e-09		CYP26B1	194.964	1.2192	0.268708	4.53726	5.69911e-06	0.00192615		SPOCK3	49.4374	-2.3254	0.533313	-4.3603	1.29885e-05	0.00369106
NPAS3	101.51	-1.41712	0.208287	-6.8037	1.01966e-11	3.24849e-09		PDILT	14.6137	-4.7433	1.04874	-4.52284	6.10147e-06	0.00201634		SLC17A7	186.858	-1.48671	0.341762	-4.35014	1.36051e-05	0.00376297
NSG2	100.552	-2.65504	0.39058	-6.7977	1.06305e-11	3.29742e-09		ACER2	934.354	-1.21738	0.26921	-4.52203	6.12505e-06	0.00201634		COL2A1	137.827	-3.19343	0.738589	-4.32369	1.5344e-05	0.00411715
CRMA	326.379	-2.54893	0.375187	-6.79376	1.09251e-11	3.29742e-09		RNF182	19.1557	1.68897	0.374233	4.51314	6.38759e-06	0.0020758		LINC01395	6.96772	2.51943	0.583282	4.31941	1.56447e-05	0.00414097
PPP1R3C	1024.75	-1.76524	0.259847	-6.7934	1.09522e-11	3.29742e-09		REP15	72.153	-1.89768	0.423412	-4.48188	7.39896e-06	0.00235779		PF4V1	40.0567	2.22584	0.517434	4.30169	1.69504e-05	0.00443884
KLF15	361.988	-1.62279	0.238917	-6.79225	1.10402e-11	3.29742e-09		CHI3L1	2325.11	1.56822	0.350099	4.47936	7.48668e-06	0.00235779		METRNL	62.0795	-2.10528	0.49	-4.29648	1.73533e-05	0.00444967
PLAU	2133.95	1.2299	0.181013	6.79455	1.0865e-11	3.29742e-09		SERPINA7	6.61041	4.15181	0.931861	4.45539	8.37412e-06	0.00258862		KRT14	122.157	3.70255	0.861601	4.29729	1.72899e-05	0.00444967
KCNB1	341.76	-2.09749	0.309158	-6.78453	1.16468e-11	3.43567e-09		IGSF23	29.2705	1.86364	0.41887	4.4492	8.61906e-06	0.00263224		PGA5	945.969	-3.73195	0.871583	-4.28181	1.85381e-05	0.00470447
ZBTB16	1367.84	-1.82137	0.26873	-6.77769	1.22116e-11	3.55833e-09		TBX20	4.52222	-2.86111	0.643743	-4.44449	8.81006e-06	0.00265854		FLNC	22302.6	-2.17372	0.508845	-4.27188	1.93832e-05	0.00473128
VWC2	74.5987	-2.26385	0.334372	-6.77046	1.28372e-11	3.69557e-09		MUC16	206.328	-2.01194	0.453445	-4.437	9.12197e-06	0.00272028		KLHDC7B-DT	38.5363	1.06784	0.24999	4.27154	1.94125e-05	0.00473128
LINC00671	39.9966	-2.89287	0.427741	-6.76312	1.35053e-11	3.84161e-09		ZNF716	16.1006	7.73896	1.74611	4.43213	9.33081e-06	0.0027502		CLEC4D	71.9373	1.57638	0.36867	4.27587	1.90391e-05	0.00473128
SCIRT	28.2077	2.42206	0.358273	6.76037	1.37638e-11	3.8691e-09		CHGB	118.513	-2.15849	0.487802	-4.42492	9.64764e-06	0.00278661		APOA4	232.386	-4.62822	1.08744	-4.25608	2.08043e-05	0.00483131
ATP1A2	1790.02	-2.33003	0.344796	-6.75771	1.40188e-11	3.89493e-09		LINC02972	15.5625	1.87242	0.425234	4.40327	1.06629e-05	0.0030369		PLIN4	1856.86	-2.33471	0.548306	-4.25804	2.06228e-05	0.00483131
LONRF2	888.621	-1.74552	0.258613	-6.74955	1.48303e-11	4.07304e-09		BEST2	29.5302	-3.08573	0.703356	-4.38715	1.14845e-05	0.00317499		PRSS51	22.295	1.76018	0.413406	4.25776	2.06486e-05	0.00483131
PYGM	553.704	-2.03259	0.301354	-6.74486	1.53173e-11	4.159e-09		TMEM132D-AS1	4.76213	4.67087	1.06485	4.38641	1.15236e-05	0.00317499		CXCR2P1	374.178	1.98033	0.46502	4.25859	2.05718e-05	0.00483131
GSN	42345.2	-1.13117	0.167766	-6.74252	1.55659e-11	4.17899e-09		LEFTY1	500.653	-2.77694	0.633471	-4.38369	1.16686e-05	0.0031804		CA1	54.6586	-2.93862	0.691809	-4.24774	2.15943e-05	0.0048524
CLU	18196.4	-1.34652	0.200055	-6.73078	1.68761e-11	4.48041e-09		NOVA1-DT	7.51653	3.64344	0.831805	4.38016	1.18592e-05	0.00319795		MAPK4	243.294	-2.43053	0.572864	-4.24277	2.20779e-05	0.0048524
PDZD4	729.735	-1.73087	0.25741	-6.72416	1.76607e-11	4.63721e-09		HAMP	23.6943	-1.49371	0.341284	-4.37675	1.20462e-05	0.00321418		FSIP2	1525.17	-2.0645	0.486573	-4.24293	2.20619e-05	0.0048524
SLC25A21-AS1	60.7098	-1.29625	0.193097	-6.71294	1.90735e-11	4.95373e-09		CA4	27.0521	1.78623	0.408908	4.36829	1.25221e-05	0.00330635		IGKV1-16	764.593	1.85326	0.436115	4.24947	2.14278e-05	0.0048524
SLC25A18	39.9753	-1.29377	0.193251	-6.69477	2.16009e-11	5.54981e-09		IGFALS	68.849	-1.69134	0.388029	-4.35881	1.30774e-05	0.00341739		PRELID3BP4	2.78692	2.48205	0.58365	4.25263	2.11271e-05	0.0048524
PGM5	7588.08	-2.08345	0.311555	-6.68725	2.274e-11	5.78031e-09		RBFOX3	19.7226	-1.61235	0.371638	-4.33849	1.43466e-05	0.00371078		LINC02934	25.8225	-1.41975	0.335018	-4.23784	2.2568e-05	0.00487311
WDR17	131.374	-1.28676	0.192566	-6.68214	2.35481e-11	5.92271e-09		TPSG1	56.3287	-1.89574	0.438006	-4.32812	1.50389e-05	0.00381346		SLIT2	3378.43	-1.26875	0.299367	-4.23812	2.25399e-05	0.00487311
RYR3	529.019	-1.94751	0.29186	-6.67276	2.51031e-11	6.24806e-09		SPTSSB	472.085	-1.80387	0.416998	-4.32584	1.51948e-05	0.00381346		CLEC6A	29.9204	1.67385	0.395219	4.23524	2.28311e-05	0.00488706
TMEM35A	343.87	-2.19876	0.329754	-6.66788	2.59532e-11	6.39305e-09		ITLN1	4543.73	-2.72861	0.631793	-4.31884	1.56849e-05	0.00389784		SMYD1	580.774	-4.81359	1.14283	-4.21198	2.53144e-05	0.00537189
TMEM252	101.286	-2.25224	0.338134	-6.66078	2.72369e-11	6.6408e-09		IL1R2	1051.4	-1.33203	0.311872	-4.27108	1.94529e-05	0.0047873		LINC02804	24.9672	1.09125	0.260599	4.18748	2.82074e-05	0.00576747
MYEF2	708.614	-1.54863	0.233073	-6.64441	3.04431e-11	7.34756e-09		LIPC	95.6545	1.5519	0.363656	4.2675	1.97679e-05	0.00481806		IGLV1-62	2.3967	2.50334	0.597979	4.18633	2.835e-05	0.00576747
LINC02762	240.234	-1.26204	0.19027	-6.63289	3.29184e-11	7.86553e-09		COL22A1	233.632	1.2066	0.283234	4.26009	2.0434e-05	0.00493297		RDH12	199.316	-1.86353	0.447231	-4.16681	3.08888e-05	0.00615652
COL7A1	1537.07	1.41066	0.213018	6.62226	3.5375e-11	8.36881e-09		PSD	219.445	-1.2804	0.301607	-4.24527	2.18332e-05	0.00517223		AKR1C1	4046.8	-1.37462	0.329969	-4.1659	3.10127e-05	0.00615652
RXRG	84.1514	-2.28623	0.345436	-6.6184	3.631e-11	8.50579e-09		STAG3	214.412	1.19693	0.28188	4.24625	2.17374e-05	0.00517223		ZBP1	1323.14	1.01546	0.24401	4.16156	3.16074e-05	0.00622439
CUX2	59.6061	-2.64711	0.401222	-6.59763	4.17781e-11	9.53735e-09		AQP4	11.4572	-3.23782	0.765282	-4.23089	2.3277e-05	0.0054632		HBA1	27.272	-2.14277	0.515679	-4.15525	3.24933e-05	0.00634805
LGI3	18.8973	-2.45632	0.372215	-6.5992	4.13392e-11	9.53735e-09		TMEM255A	144.787	-1.02007	0.241311	-4.22721	2.36605e-05	0.00550226		MPPED2-AS1	5.96606	-3.8337	0.926346	-4.13852	3.49559e-05	0.00672246
NEGR1	1713.97	-1.48422	0.224979	-6.59716	4.1911e-11	9.53735e-09		FOXB1	4.86433	1.93811	0.459081	4.22172	2.42444e-05	0.00558679		NRK	1005.97	-2.29083	0.554183	-4.13371	3.56957e-05	0.00681151
SMTN	16276.3	-1.89135	0.286786	-6.59499	4.25297e-11	9.58683e-09		ERVE-1	35.4831	-1.51967	0.361004	-4.20957	2.55858e-05	0.00584277		SOSTDC1	1965.12	-2.6033	0.631743	-4.12082	3.77525e-05	0.00709401
NRSN1	22.9035	-3.40337	0.516166	-6.59356	4.29414e-11	9.58918e-09		COL7A1	3575.44	1.07166	0.255607	4.19262	2.75749e-05	0.00621843		LINC02384	265.402	1.12795	0.273913	4.11789	3.82355e-05	0.00713034
ZNF710-AS1	380.287	-1.4181	0.215154	-6.5911	4.36568e-11	9.65866e-09		TERLR1	8.26089	1.85075	0.441557	4.19142	2.77214e-05	0.00621843		LINC02268	61.6121	-2.73573	0.6671	-4.10094	4.11483e-05	0.007559
FAM149A	554.914	-1.12749	0.171486	-6.57483	4.87079e-11	1.05802e-08		F2	12.6509	1.90681	0.457788	4.16527	3.10991e-05	0.00691491		ATP8B5P	58.7967	1.56395	0.381649	4.09788	4.16946e-05	0.00760263
SLITRK3	64.9017	-2.84718	0.434408	-6.55417	5.59529e-11	1.18996e-08		EGFL6	291.538	1.14138	0.27529	4.1461	3.38186e-05	0.00744585		FCRL4	128.309	2.01198	0.492184	4.08786	4.35362e-05	0.00782253
NCAM1-AS1	29.5228	-2.32498	0.354779	-6.55331	5.62759e-11	1.18996e-08		GLDC	103.632	1.56083	0.376613	4.14437	3.40744e-05	0.00744585		PLPPR4	1592.06	-1.46174	0.357888	-4.08435	4.42012e-05	0.00788446
NEXMIF	119.133	-1.73215	0.264433	-6.55044	5.7369e-11	1.20243e-08		SYNM	2005	-1.51051	0.365846	-4.12882	3.64627e-05	0.00783267		NPY	66.5368	-2.43104	0.596669	-4.07435	4.61431e-05	0.00817164
RBFOX3	448.234	-3.32288	0.508085	-6.54002	6.15125e-11	1.27807e-08		IGKV1D-8	80.5534	1.71364	0.415024	4.12902	3.64313e-05	0.00783267		NRXN3	2428.06	-2.11674	0.521353	-4.0601	4.90521e-05	0.00822964
SORCS1	297.45	-1.98154	0.303481	-6.52937	6.60477e-11	1.36047e-08		GABRB1	19.4731	2.03495	0.493569	4.12293	3.74088e-05	0.00796839		FREM1	1707.14	-1.87217	0.461149	-4.05979	4.9116e-05	0.00822964
SGCG	51.6573	-2.81763	0.433355	-6.5019	7.93136e-11	1.61822e-08		EGR4	14.5465	-1.64047	0.398358	-4.11808	3.82041e-05	0.00806999		NPAS1	159.737	-1.40062	0.344603	-4.06445	4.81451e-05	0.00822964
SLC26A7	123.166	-2.52759	0.388814	-6.50076	7.99156e-11	1.61822e-08		MAGEA4	32.9925	7.49306	1.8213	4.11412	3.88656e-05	0.00814187		KLF2	8496.96	-1.08453	0.26646	-4.07013	4.69873e-05	0.00822964
DMD	2947.21	-1.4556	0.224135	-6.49431	8.34141e-11	1.67487e-08		SLIT2	1403.31	-1.38584	0.338374	-4.0956	4.21083e-05	0.0085433		WFDC21P	219.957	1.55535	0.383273	4.05808	4.94768e-05	0.00822964
RAB9B	354.634	-1.71532	0.264238	-6.49159	8.49354e-11	1.69121e-08		ESRRB	16.8914	-1.34037	0.327428	-4.09363	4.24671e-05	0.0085433		ANGPTL7	166.4	-2.40616	0.593859	-4.05173	5.08396e-05	0.00826308
UNC80	33.8537	-1.90685	0.293906	-6.48795	8.70117e-11	1.71823e-08		KLHL32	123.14	-1.6121	0.394089	-4.09071	4.30052e-05	0.00858343		THBS4-AS1	308.282	-1.61737	0.399413	-4.04936	5.13589e-05	0.00826308
FIGN	228.683	-1.22093	0.188452	-6.47873	9.24975e-11	1.81159e-08		VWDE	40.8547	2.03294	0.501551	4.05331	5.04978e-05	0.0100001		TSHR	105.244	1.36051	0.335969	4.04951	5.13241e-05	0.00826308
TENT5B	599.118	-2.05245	0.317014	-6.47433	9.52316e-11	1.81565e-08		KCNE2	30.8816	-2.87586	0.710231	-4.04919	5.13957e-05	0.0100511		NGB	14.7718	-5.34266	1.33007	-4.01682	5.89887e-05	0.0088004
GPM6A	151.42	-1.98369	0.306308	-6.47612	9.41099e-11	1.81565e-08		MAGEB2	4.9698	5.41348	1.3431	4.03059	5.5637e-05	0.0107655		GABRA5	61.3492	-3.76212	0.936409	-4.0176	5.87943e-05	0.0088004
CLSTN2	496.359	-1.55718	0.240546	-6.47352	9.57447e-11	1.81565e-08		ZFPM2-AS1	98.4155	1.27447	0.317429	4.01497	5.94543e-05	0.0113762		ATP4A	6614.23	-3.7465	0.931459	-4.02218	5.76612e-05	0.0088004
SLC8A2	197.448	-2.56771	0.396974	-6.46821	9.91699e-11	1.85122e-08		SPOCK3	7.06631	-1.71917	0.428485	-4.01222	6.01512e-05	0.0113785		SLC15A1	831.708	-2.85605	0.710801	-4.01808	5.86744e-05	0.0088004
C3orf18	460.528	-1.12413	0.173791	-6.46827	9.91302e-11	1.85122e-08		SELP	900.746	1.31103	0.32693	4.01012	6.06874e-05	0.0113949		CTNNA3	353.213	-2.37397	0.590013	-4.0236	5.73164e-05	0.0088004
PDE2A	1102.01	-1.43661	0.22222	-6.46481	1.01424e-10	1.87862e-08		RPL10P6	143.261	2.03459	0.509108	3.99639	6.43153e-05	0.0118997		CREB3L3	1236.57	-2.3236	0.578131	-4.01915	5.8408e-05	0.0088004
TRIM50	235.657	-3.18983	0.49371	-6.46093	1.04058e-10	1.91259e-08		UCN2	29.5713	1.3604	0.342764	3.96892	7.21977e-05	0.013095		TENT5B	619.439	-1.84447	0.458075	-4.02656	5.65997e-05	0.0088004
ATOH8	475.479	-1.30087	0.201436	-6.45797	1.06118e-10	1.93556e-08		RNASE1	5999.56	-1.09072	0.275513	-3.95885	7.53114e-05	0.0134436		PAK3	611.847	-1.19762	0.298055	-4.01812	5.86644e-05	0.0088004
SNHG14	2161.14	-1.15954	0.179648	-6.45453	1.08555e-10	1.96501e-08		MIR3681HG	21.5699	-1.29247	0.326801	-3.95492	7.65606e-05	0.0134658		BRSK2	225.17	-1.26171	0.314429	-4.01272	6.00239e-05	0.0088476
POPDC2	588.789	-2.02144	0.313261	-6.45289	1.0974e-10	1.97152e-08		MTCO3P12	19.176	1.05013	0.265733	3.95181	7.75609e-05	0.0134658		CASC20	7.83763	-4.50039	1.12623	-3.99598	6.44264e-05	0.00891915
LDB3	1010.8	-2.15122	0.333734	-6.4459	1.14917e-10	2.03394e-08		ZEB2P1	3.77307	3.12802	0.790783	3.9556	7.63431e-05	0.0134658		TAC1	114.306	-2.90214	0.725604	-3.99962	6.34435e-05	0.00891915
PPP2R3A	790.586	-1.18342	0.183648	-6.44399	1.16371e-10	2.04454e-08		LINC02864	98.4838	4.30131	1.0884	3.95195	7.75181e-05	0.0134658		LGSN	126.434	-2.74958	0.687183	-4.00123	6.30146e-05	0.00891915
PLP1	1025.49	-2.28171	0.354727	-6.43229	1.25692e-10	2.19218e-08		FAM151A	56.0108	1.20296	0.305158	3.94208	8.07765e-05	0.0138346		CCN6	262.553	-2.014	0.503396	-4.00083	6.31203e-05	0.00891915
INAFM2	2342.3	-1.40297	0.218733	-6.41406	1.41698e-10	2.45344e-08		HAS3	221.43	-1.15967	0.294581	-3.93669	8.26123e-05	0.0138679		GRID2	37.4077	-1.90987	0.477773	-3.99744	6.40302e-05	0.00891915
CHADL	175.782	-1.30081	0.202902	-6.41101	1.44562e-10	2.48501e-08		TFPI2	309.793	1.44967	0.367971	3.93963	8.16088e-05	0.0138679		SHH	2145.27	-1.3936	0.347961	-4.00505	6.20031e-05	0.00891915
PRKAA2	496.548	-1.84608	0.288148	-6.40671	1.4869e-10	2.50198e-08		MYBPHL	13.6335	2.09128	0.531123	3.93747	8.23457e-05	0.0138679		CXCL1	6160.63	1.58153	0.395806	3.99573	6.4495e-05	0.00891915
DMPK	3973.85	-1.57106	0.245191	-6.40747	1.47956e-10	2.50198e-08		CFAP73	15.8314	-1.31168	0.334594	-3.92021	8.84701e-05	0.0147257		BOC	5048.89	-1.28081	0.320885	-3.99148	6.56628e-05	0.00892972
CX3CR1	174.684	-1.50626	0.235105	-6.40675	1.48657e-10	2.50198e-08		FAM83C	8.03711	2.21943	0.566313	3.91909	8.88841e-05	0.0147257		MUC16	47.2798	1.53758	0.385152	3.99213	6.54829e-05	0.00892972
IL24	62.5128	2.46226	0.384964	6.39608	1.59413e-10	2.66365e-08		FBP2	92.4151	-1.83566	0.468888	-3.91492	9.04344e-05	0.0148853		A2ML1	16.2929	1.6147	0.404669	3.99018	6.60225e-05	0.00892972
NALT1	224.857	-2.03238	0.317914	-6.39285	1.62822e-10	2.70171e-08		FCN3	65.6499	1.04927	0.268251	3.91151	9.17195e-05	0.0149994		LINC02969	169.242	1.31525	0.330087	3.98455	6.76073e-05	0.0090941
KCTD8	60.1556	-2.53153	0.396969	-6.37715	1.80417e-10	2.95266e-08		PLA2G12B	100.622	2.2554	0.577737	3.90384	9.46767e-05	0.0153837		TFF2	57969.5	-2.87155	0.722606	-3.97388	7.07098e-05	0.00935802
MT1X	1542.81	-1.86991	0.293586	-6.36921	1.90004e-10	3.0884e-08		IGKV2D-29	808.381	1.76922	0.454048	3.89656	9.75684e-05	0.0157526		APOB	865.356	-2.80148	0.704858	-3.97453	7.05186e-05	0.00935802
KCNQ5	52.915	-1.5823	0.248529	-6.36667	1.93182e-10	3.11884e-08		LINC01036	34.7966	1.9423	0.498979	3.89256	9.91918e-05	0.0159134		MAGEA12	68.6164	3.75544	0.944701	3.97527	7.02986e-05	0.00935802
ADAMTSL3	1056.03	-1.39796	0.219627	-6.36517	1.9508e-10	3.12835e-08		CHRM4	23.5798	-1.59924	0.412857	-3.87359	0.000107242	0.0170967		LINC02642	23.7523	1.05423	0.265773	3.96666	7.28867e-05	0.00952308
LIMS2	3578.87	-1.67344	0.26301	-6.36264	1.98317e-10	3.15905e-08		VSIG1	2978.81	-2.04227	0.528305	-3.86571	0.000110767	0.0173316		SUMO2P19	18.2898	1.17637	0.296516	3.96733	7.26832e-05	0.00952308
MIR145	133.691	-2.09901	0.329999	-6.36064	2.00912e-10	3.1792e-08		LAMC3	304.165	1.08431	0.280355	3.86764	0.000109896	0.0173316		HAS1	406.76	-2.12871	0.537332	-3.96162	7.44436e-05	0.00954611
PLIN4	6111.47	-2.52055	0.396481	-6.3573	2.0533e-10	3.2259e-08		ST8SIA6-AS1	20.2997	1.88503	0.487593	3.866	0.000110636	0.0173316		EGR4	52.3617	-1.80607	0.45604	-3.96033	7.48456e-05	0.00954611
NAP1L2	184.632	-1.47571	0.232163	-6.35638	2.06564e-10	3.2259e-08		MMP1	10015.4	1.46035	0.378715	3.85606	0.000115229	0.0178091		TUBB2B	315.177	-1.29101	0.325883	-3.96157	7.44581e-05	0.00954611
NRG2	75.5658	-1.59023	0.250323	-6.3527	2.11568e-10	3.2826e-08		GABBR2	18.2563	1.48928	0.386119	3.85706	0.000114761	0.0178091		LINC02555	15.4349	2.0158	0.508531	3.96396	7.37176e-05	0.00954611
GSTM2	423.811	-1.17257	0.184611	-6.35157	2.13124e-10	3.2854e-08		KISS1R	7.01916	1.95442	0.507203	3.85333	0.000116523	0.0178091		NPTX1	341.156	-2.10064	0.531609	-3.95147	7.76722e-05	0.00980501
KCNK3	776.83	-1.85987	0.293091	-6.3457	2.21414e-10	3.39132e-08		HAL	90.5659	1.17161	0.30566	3.83303	0.000126573	0.0186787		OSTN-AS1	15.8643	1.89419	0.47959	3.9496	7.82804e-05	0.00983138
CNKSR2	214.978	-1.99882	0.31507	-6.34404	2.23821e-10	3.40635e-08		GPR156	17.8785	1.47421	0.385086	3.82827	0.000129045	0.0187682		CAPN6	6389.04	-1.7485	0.443176	-3.9454	7.96668e-05	0.00990443
CTNNA3	319.525	-2.46894	0.389444	-6.33966	2.30277e-10	3.48243e-08		ZFP42	2.11168	3.59503	0.941617	3.81794	0.000134573	0.0193815		SLC34A2	815.559	-2.50446	0.635267	-3.94237	8.06819e-05	0.0099735
FHL1	18245	-1.70632	0.269382	-6.33422	2.38553e-10	3.58489e-08		IGHV3-48	8.93015	1.61002	0.422194	3.81345	0.00013704	0.0196254		PART1	279.107	-2.25609	0.572806	-3.93867	8.19356e-05	0.0099735
CBX7	2717.84	-1.05759	0.167177	-6.32616	2.51331e-10	3.75332e-08		PNMA5	8.06069	2.07451	0.544512	3.80986	0.000139048	0.0197688		RPL10P6	59.4518	-2.08435	0.529484	-3.93657	8.26533e-05	0.0099735
SYNGR1	860.439	-1.18447	0.187469	-6.3182	2.64627e-10	3.92732e-08		HOXD11	3.9885	4.07001	1.06856	3.80887	0.000139601	0.0197688		MORN5	70.0333	-4.23851	1.07733	-3.93426	8.34524e-05	0.0100208
NIPAL4	177.402	-2.36427	0.374329	-6.31603	2.68365e-10	3.95822e-08		CYP4F22	9.2058	-1.18248	0.311745	-3.79309	0.000148785	0.0206357		C11orf86	619.192	-2.79573	0.712219	-3.92538	8.65924e-05	0.0102512
EPM2A	526.356	-1.23476	0.195588	-6.31306	2.73566e-10	4.01017e-08		HAGLR	183.151	1.13294	0.298603	3.79414	0.000148158	0.0206357		ENTPD3	661.619	-1.66393	0.423899	-3.9253	8.66204e-05	0.0102512
PDZD2	837.532	-1.02088	0.162004	-6.30158	2.94628e-10	4.26657e-08		ACOXL	62.4278	1.25669	0.33134	3.79276	0.00014898	0.0206357		KLK2	8.01819	1.92315	0.49038	3.92176	8.79027e-05	0.0103532
GSG1L	6.5393	-2.59947	0.413632	-6.28451	3.28891e-10	4.7057e-08		LINC01375	9.21458	-1.54653	0.408658	-3.7844	0.000154078	0.0209976		GDPD2	398.386	-1.68466	0.429995	-3.91786	8.93391e-05	0.0104226
ISL1	478.577	-1.25072	0.198997	-6.28514	3.2756e-10	4.7057e-08		CASC20	9.20194	3.68653	0.97383	3.7856	0.000153337	0.0209976		AKR1C2	3469.58	-1.669	0.425901	-3.91876	8.90074e-05	0.0104226
GPR12	3.97573	-3.83657	0.61072	-6.28205	3.3413e-10	4.75221e-08		MMP13	239.374	1.53741	0.407614	3.77172	0.000162126	0.0218594		WSCD2	301.005	-1.85473	0.47469	-3.90725	9.33544e-05	0.0107888
CELF4	39.2589	-1.93295	0.307766	-6.28058	3.37305e-10	4.76898e-08		SPATA3-AS1	18.1759	1.23991	0.329943	3.75795	0.000171314	0.0228551		NAT8L	146.505	-1.45544	0.372441	-3.90784	9.31259e-05	0.0107888
MTURN	2569.11	-1.0331	0.164666	-6.27396	3.51988e-10	4.94729e-08		CCDC187	57.834	1.46402	0.389903	3.75483	0.000173456	0.0230197		LINC01970	18.6455	1.0341	0.264979	3.90258	9.51735e-05	0.0109476
ANGPTL1	1607.37	-2.09154	0.333624	-6.26916	3.62996e-10	5.07219e-08		AKR1B15	44.7849	-1.76629	0.472119	-3.7412	0.000183146	0.0240538		DNER	190.61	-2.02541	0.519163	-3.90131	9.56739e-05	0.010954
LRP1B	47.9086	-1.88048	0.300472	-6.25842	3.88893e-10	5.39282e-08		AGBL1	11.4314	-1.87024	0.500088	-3.73981	0.00018416	0.0240623		ADRB3	95.2178	-2.51769	0.645995	-3.89739	9.72354e-05	0.0110812
GLP2R	427.914	-1.72342	0.275404	-6.2578	3.90457e-10	5.39282e-08		SPINK7	9.46835	-1.45688	0.389948	-3.73609	0.000186907	0.0242519		KLRD1	998.414	1.05923	0.272246	3.8907	9.99546e-05	0.0113386
BARX1	6126.47	-1.78214	0.284889	-6.25555	3.96121e-10	5.40852e-08		S100A12	47.719	1.47466	0.394929	3.73397	0.000188481	0.0242519		CGNL1	2479.25	-1.12265	0.288779	-3.88758	0.000101247	0.0114325
LIFR-AS1	45.1332	-1.06522	0.170266	-6.25622	3.94426e-10	5.40852e-08		MAGEA4-AS1	5.95504	5.74101	1.53745	3.73411	0.000188383	0.0242519		CALY	55.9582	-1.86586	0.480413	-3.88386	0.000102812	0.0114935
ICA1L	297.05	-1.08935	0.174267	-6.25104	4.07741e-10	5.50427e-08		BCAS1	4000.75	-1.29785	0.348844	-3.72044	0.000198874	0.0253129		LINC02864	32.7088	2.7595	0.710867	3.88188	0.000103654	0.0114935
PDK4	4980.67	-1.50905	0.241734	-6.24262	4.30312e-10	5.77634e-08		APLP1	113.155	-1.19573	0.321488	-3.71937	0.000199723	0.0253129		PTCHD1	293.576	-2.28373	0.588984	-3.87741	0.000105576	0.0115505
CARTPT	404.915	-3.38906	0.543137	-6.2398	4.38133e-10	5.81598e-08		CCL2	1699.73	1.01403	0.272524	3.72088	0.000198531	0.0253129		HPGD	12693.8	-1.60142	0.41381	-3.86994	0.00010886	0.0118049
MPP2	292.263	-1.36166	0.21828	-6.23813	4.42847e-10	5.84606e-08		ROS1	34.5895	1.40616	0.379347	3.7068	0.000209897	0.0264699		LINC01869	13.537	1.20112	0.311258	3.85892	0.000113889	0.012296
FAXDC2	1298.64	-1.22948	0.197331	-6.23055	4.64813e-10	6.06898e-08		LINC00645	10.0463	3.3762	0.911166	3.70536	0.00021109	0.0264887		NBPF6	3.55974	2.71222	0.70365	3.85451	0.000115961	0.0124109
PLD5	17.4427	-3.09698	0.497246	-6.22826	4.71646e-10	6.12474e-08		RAB27B	4227.54	-1.01053	0.273177	-3.69918	0.000216297	0.0270083		GIP	257.408	-4.18443	1.08797	-3.84609	0.000120018	0.0127343
NOVA1	321.691	-1.54049	0.247505	-6.22407	4.84415e-10	6.25654e-08		SLC28A1	5.3346	1.99508	0.539715	3.69654	0.000218555	0.0271566		CACNA1G	67.9472	-1.43702	0.37394	-3.84292	0.00012158	0.0127898
ARL4D	485.624	-1.59739	0.25675	-6.22157	4.92192e-10	6.29849e-08		MADCAM1	125.531	1.29666	0.351413	3.68984	0.000224393	0.0276112		SYNPO2	49614.5	-1.87703	0.490881	-3.8238	0.000131411	0.013649
RIC3	301.261	-1.45281	0.233552	-6.2205	4.95571e-10	6.29849e-08		GKN2	1753.59	-2.68205	0.727318	-3.6876	0.000226381	0.0277212		SLC18A3	16.4562	-3.52244	0.924237	-3.81118	0.000138302	0.0141769
MS4A4E	110.969	-1.21724	0.19568	-6.22057	4.95345e-10	6.29849e-08		NTS	111.82	2.31532	0.628102	3.68622	0.00022761	0.0277378		C5orf58	123.121	1.04594	0.274393	3.81184	0.000137935	0.0141769
SYNM	22939.2	-2.36259	0.380092	-6.21584	5.10503e-10	6.45395e-08		ASB11	5.73094	-1.9521	0.532991	-3.66254	0.000249729	0.0302877		GRIK3	309.569	-1.93417	0.508099	-3.80667	0.000140848	0.0142441
NECAB1	291.774	-1.77042	0.284917	-6.21382	5.17127e-10	6.50327e-08		IFI6	6955.88	-1.03733	0.284008	-3.65247	0.000259725	0.0312656		HTR2B	370.23	-1.57045	0.41257	-3.8065	0.000140946	0.0142441
CSRP1	43323.1	-1.69886	0.273538	-6.2107	5.27486e-10	6.59882e-08		TEX15	33.2962	2.06662	0.566739	3.64651	0.000265829	0.0317841		APOC3	37.5864	-3.26763	0.860065	-3.79928	0.000145117	0.0143187
DIRC3	33.5535	-1.45213	0.233935	-6.2074	5.38674e-10	6.70369e-08		IGKV1-8	129.852	1.50749	0.413567	3.64509	0.000267297	0.0318096		LINC00937	72.757	1.16962	0.307612	3.80226	0.00014338	0.0143187
RND2	167.512	-1.54454	0.249053	-6.20166	5.58699e-10	6.88121e-08		COLCA1	988.204	-1.30238	0.358486	-3.63298	0.000280163	0.0322799		HOGA1	27.8802	1.72884	0.455271	3.79739	0.000146226	0.0143406
NFASC	3731.65	-1.76882	0.285793	-6.18914	6.04916e-10	7.41223e-08		LINC01087	8.73757	2.33311	0.641865	3.63488	0.000278105	0.0322799		CACNG4	275.04	-1.99504	0.526868	-3.78661	0.000152717	0.0149178
TAC3	181.992	-2.32928	0.376608	-6.1849	6.21438e-10	7.52891e-08		DUOXA2	471.993	-1.81851	0.502008	-3.62248	0.00029179	0.0328844		HSPB8	5125.7	-1.57719	0.416734	-3.78464	0.000153931	0.0149698
XKR4	181.734	-2.20351	0.356234	-6.18555	6.18876e-10	7.52891e-08		IGHV1-2	8.70672	1.707	0.470929	3.62476	0.000289228	0.0328844		RFPL4B	8.30934	-3.46739	0.916854	-3.78184	0.000155674	0.0149717
FAXC	415.266	-1.875	0.303188	-6.18427	6.2389e-10	7.52891e-08		LINC02806	3.52611	2.89237	0.798062	3.62424	0.000289815	0.0328844		NOX1	608.359	-2.12737	0.562673	-3.78082	0.00015631	0.0149717
INA	77.7498	-2.25599	0.365176	-6.1778	6.49995e-10	7.66712e-08		HLA-G	2.65495	2.91674	0.805198	3.62239	0.000291896	0.0328844		USP2	362.3	-1.19651	0.316669	-3.77842	0.000157824	0.015
SIX2	1061	-2.20716	0.357212	-6.17885	6.45695e-10	7.66712e-08		B3GNT6	729.317	-2.34859	0.651164	-3.60675	0.000310052	0.0347753		IGKJ3	401.229	1.63987	0.434002	3.77849	0.000157783	0.015
METTL24	204.979	-1.81187	0.293303	-6.17747	6.51388e-10	7.66712e-08		TRIM72	31.8363	1.57354	0.436703	3.60321	0.000314308	0.0347907		APOD	11102.8	-1.732	0.458935	-3.77396	0.000160677	0.0151541
BVES	657.565	-1.57837	0.255411	-6.17973	6.42126e-10	7.66712e-08		SULT1C2	4176.83	-1.24619	0.34673	-3.59412	0.000325492	0.0350309		CSRP1	57612.3	-1.33793	0.355393	-3.76465	0.000166785	0.0154928
NGB	37.2993	-3.96028	0.641821	-6.17038	6.81253e-10	7.94042e-08		IGF2	35.1642	1.28441	0.357417	3.59359	0.000326152	0.0350309		ADGRG2	597.149	-1.75638	0.467764	-3.75485	0.000173446	0.0158131
CLEC5A	122.045	1.76494	0.286009	6.17094	6.78836e-10	7.94042e-08		CCL11	1456.07	1.36331	0.378971	3.5974	0.000321419	0.0350309		FZD9	58.5832	1.60562	0.428178	3.74988	0.000176917	0.016011
CAVIN2	2415.38	-1.29205	0.209483	-6.16782	6.92399e-10	8.03116e-08		SOHLH1	5.0748	3.23409	0.899799	3.59424	0.000325344	0.0350309		SMPX	213.142	-3.47855	0.931891	-3.73279	0.000189373	0.0170094
TPM1	42930.7	-1.66166	0.26948	-6.16616	6.997e-10	8.07664e-08		MAGEC1	2.16958	3.89527	1.08346	3.59523	0.000324109	0.0350309		ADH7	210.1	-3.44604	0.923811	-3.73025	0.000191291	0.0170094
MAL	424.007	-1.92854	0.312847	-6.1645	7.07063e-10	8.12239e-08		SLC9A4	607.219	-2.22026	0.61915	-3.58597	0.000335822	0.0357571		OTOP3	145.838	-2.84632	0.763171	-3.72959	0.000191792	0.0170094
MMP12	863.878	2.42014	0.392726	6.16241	7.16451e-10	8.19085e-08		APOC3	12.2093	2.32552	0.648452	3.58626	0.000335452	0.0357571		ARL4D	530.683	-1.34495	0.360641	-3.72933	0.000191987	0.0170094
GNAZ	560.002	-1.3231	0.214888	-6.15718	7.40523e-10	8.42574e-08		MYO3B	33.0149	1.01174	0.282404	3.58259	0.000340205	0.0357761		IL17RD	1414.59	-1.1672	0.313365	-3.72474	0.000195519	0.0171652
LINC02268	71.2986	-2.79548	0.454356	-6.15262	7.6215e-10	8.6011e-08		CPA6	27.911	1.5214	0.424552	3.58354	0.000338967	0.0357761		SNORD11	7.77167	1.04293	0.280043	3.72419	0.000195947	0.0171652
HACD1	470.408	-1.59991	0.260217	-6.14835	7.82914e-10	8.78261e-08		ZBTB8B	3.00535	1.57254	0.439084	3.5814	0.000341754	0.0357761		IGHV4OR15-8	1.79677	2.83003	0.759755	3.72493	0.000195371	0.0171652
SIGLEC11	109.725	-2.06033	0.335844	-6.1348	8.52667e-10	9.47294e-08		SLC7A10	5.2979	2.07722	0.580152	3.58048	0.000342969	0.0357761		SRPX	2720.93	-1.40293	0.37697	-3.72159	0.000197969	0.0172809
CFL2	4202.92	-1.58976	0.259166	-6.13411	8.56347e-10	9.47294e-08		SBSPON	411.767	-1.13545	0.31756	-3.57555	0.000349495	0.0363073		RNU2-7P	5.52009	1.0599	0.28542	3.71349	0.000204421	0.0177811
TMEM100	713.148	-1.48076	0.24147	-6.13227	8.66351e-10	9.53945e-08		IGHV4-31	114.408	1.77859	0.498388	3.56868	0.000358778	0.0369688		TACR2	1060.62	-2.308	0.622105	-3.70998	0.000207274	0.01784
DNAJB5	2167.07	-1.72027	0.280649	-6.12961	8.80944e-10	9.65564e-08		FXYD4	10.3783	-1.53011	0.429242	-3.56468	0.000364301	0.0373858		VIP	554.927	-2.27206	0.612374	-3.71024	0.000207061	0.01784
TAGLN3	44.1736	-2.63414	0.430237	-6.12253	9.21016e-10	1.00487e-07		RNF217-AS1	49.946	-1.1772	0.330612	-3.56067	0.000369913	0.0378087		GPR45	11.7369	1.19141	0.321072	3.71074	0.000206656	0.01784
LGI4	952.675	-1.53617	0.250938	-6.12171	9.25776e-10	1.00548e-07		FAT3	115.004	-1.23056	0.345771	-3.5589	0.000372416	0.0379117		C1QTNF9	36.2027	-1.46212	0.394497	-3.7063	0.000210309	0.0179756
LMOD1	11079.8	-1.86812	0.305365	-6.11764	9.4969e-10	1.02678e-07		RSPO4	5.29373	2.5166	0.70797	3.55466	0.000378462	0.0382202		PHOX2B	16.0773	-3.175	0.858978	-3.69625	0.000218811	0.0184461
VLDLR-AS1	35.4594	-1.83671	0.300609	-6.10994	9.96697e-10	1.07086e-07		LINC00525	21.8142	1.11392	0.313973	3.54781	0.000388447	0.0390729		FAM43B	90.8192	-1.42161	0.384496	-3.69732	0.000217888	0.0184461
DYNC1I1	285.493	-1.59663	0.261335	-6.1095	9.9942e-10	1.07086e-07		PRSS2	79.73	-2.61801	0.742262	-3.52707	0.000420189	0.0409726		SOX15	155.73	-1.16331	0.314685	-3.69675	0.000218374	0.0184461
BEND5	203.717	-1.35277	0.221563	-6.1056	1.02418e-09	1.09249e-07		CAPN9	634.234	-1.67575	0.474911	-3.52855	0.000417835	0.0409726		TCEAL6	11.2764	-2.54042	0.687763	-3.69375	0.000220971	0.0185646
LIX1	39.0996	-2.90335	0.475669	-6.10373	1.03622e-09	1.10042e-07		TEX41	97.0399	1.25085	0.354647	3.52702	0.000420265	0.0409726		HBA2	292.518	-1.86881	0.506753	-3.68781	0.000226195	0.0187476
CALY	59.0713	-2.11279	0.346539	-6.09684	1.08187e-09	1.14381e-07		CCKAR	29.3776	-2.45975	0.698074	-3.52362	0.000425687	0.0410702		SLC8A2	125.338	-2.01929	0.547887	-3.68559	0.000228175	0.0187852
MLNR	46.3267	-2.89255	0.474881	-6.09111	1.12131e-09	1.17511e-07		LINC01612	41.6732	-1.95174	0.553911	-3.52356	0.000425783	0.0410702		OTOG	6.48097	2.12075	0.57611	3.68116	0.000232175	0.0190507
COL4A5	2131.83	-1.3264	0.217941	-6.08604	1.15734e-09	1.2063e-07		CCR2	597.885	1.01082	0.286973	3.52235	0.000427747	0.0410702		SLC35E1P1	13.0991	1.2599	0.342401	3.67959	0.000233607	0.0191045
FGF13	242.847	-1.04561	0.171819	-6.08552	1.16117e-09	1.2063e-07		SPINK4	6079.08	-2.25204	0.639826	-3.51977	0.000431926	0.041315		LINC01694	55.7886	1.34044	0.364687	3.67558	0.000237313	0.0192374
SSBP2	1151.76	-1.06022	0.174739	-6.06746	1.29952e-09	1.33265e-07		IGKV6D-21	94.9	1.6373	0.466443	3.51017	0.000447814	0.0423552		INSYN1	458.676	-1.13759	0.310147	-3.66791	0.000244542	0.0194974
HS6ST3	94.5898	-2.10204	0.346515	-6.06622	1.30954e-09	1.33718e-07		COL17A1	3439.58	-1.32013	0.376395	-3.50729	0.000452689	0.042508		WASIR2	32.4571	1.42511	0.388485	3.66837	0.000244103	0.0194974
FBXL22	338.495	-1.73077	0.285589	-6.06038	1.35803e-09	1.37495e-07		PDZRN4	116.003	-1.30825	0.373505	-3.50262	0.000460704	0.0428411		TMPRSS15	655.935	-4.53044	1.23689	-3.66276	0.000249515	0.0197494
PTH1R	146.89	-1.42283	0.234776	-6.06039	1.35789e-09	1.37495e-07		CCDC190	54.1364	-2.00095	0.572554	-3.49477	0.000474468	0.043262		PMP2	91.6982	-2.22852	0.608901	-3.65991	0.0002523	0.0198485
GNAO1	1480.67	-1.63459	0.269804	-6.05843	1.37452e-09	1.38577e-07		DRAIC	88.4602	1.03356	0.295631	3.4961	0.000472113	0.043262		HIF1A-AS3	65.61	1.14914	0.314272	3.65651	0.000255674	0.0200435
HSPB8	4280.48	-1.72784	0.285781	-6.04602	1.48466e-09	1.49053e-07		ANO3	22.6655	1.61395	0.46172	3.49551	0.000473154	0.043262		SOCS3-DT	57.4615	1.09442	0.300119	3.64661	0.000265727	0.0206345
HAND2-AS1	2153.23	-2.24249	0.371613	-6.03449	1.59469e-09	1.59429e-07		CBLN4	8.20193	1.80602	0.516603	3.49596	0.00047236	0.043262		CSAG1	75.1094	2.65266	0.727335	3.64709	0.000265224	0.0206345
FLRT1	107.008	-1.75754	0.291866	-6.02173	1.7256e-09	1.68982e-07		LINC00671	3.55115	-1.9396	0.556138	-3.48762	0.000487334	0.0437767		HAND2-AS1	1622.94	-1.79516	0.492719	-3.64337	0.000269088	0.0208297
WNT6	57.0295	-1.3906	0.230924	-6.0219	1.72385e-09	1.68982e-07		CCL8	162.12	1.16858	0.335091	3.48735	0.000487828	0.0437767		TNNC2	130.321	-1.24942	0.343201	-3.64049	0.000272121	0.0209266
CGNL1	1332.47	-1.3169	0.218621	-6.02366	1.70519e-09	1.68982e-07		NELL1	101.28	1.76112	0.505076	3.48685	0.000488749	0.0437767		LINC02898	49.8837	1.46711	0.402913	3.64125	0.000271319	0.0209266
SNTA1	1122.09	-1.02879	0.170842	-6.02188	1.72403e-09	1.68982e-07		MRAP2	344.843	-1.14704	0.329979	-3.47609	0.000508785	0.0450933		EEF1A2	253.821	-1.88607	0.518803	-3.63543	0.000277518	0.0209552
SOX1-OT	7.72579	-3.23784	0.538084	-6.01735	1.77299e-09	1.70136e-07		SLC22A20P	33.7344	1.16342	0.334928	3.47365	0.000513426	0.045346		LRRC3-DT	10.6681	-1.67834	0.461579	-3.63608	0.000276813	0.0209552
TAC1	152.052	-2.87176	0.47723	-6.01757	1.77057e-09	1.70136e-07		CYP2B6	367.036	1.40872	0.40696	3.46157	0.000537028	0.0470613		RBPMS2	1280.96	-1.65516	0.455163	-3.63641	0.000276464	0.0209552
ALK	28.2521	-2.0138	0.334542	-6.01958	1.74866e-09	1.70136e-07		IGHV3OR16-15	4.16299	1.50675	0.436344	3.45312	0.000554146	0.0479402		LRP1B	68.634	-1.51384	0.417273	-3.62793	0.000285705	0.0215074
ARHGAP10	1384.97	-1.02314	0.17002	-6.01779	1.76817e-09	1.70136e-07		DES	10680.4	-1.63051	0.473253	-3.44533	0.000570368	0.048011		DCLK1	2264.99	-1.24381	0.343193	-3.62421	0.000289842	0.0216391
MYL9	69346.7	-1.85945	0.309133	-6.01506	1.7982e-09	1.7118e-07		FER1L6	2312.17	-1.52982	0.443934	-3.44604	0.00056886	0.048011		FAXC	615.676	-1.48082	0.409239	-3.61847	0.000296355	0.0218415
ZCWPW2	37.6441	-1.03668	0.172346	-6.01513	1.79746e-09	1.7118e-07		NTRK2	399.141	-1.21469	0.352378	-3.44713	0.000566585	0.048011		DNAJB5	2590.93	-1.26571	0.350138	-3.61489	0.000300477	0.0220792
KIF5C	118.6	-1.19321	0.198432	-6.0132	1.81893e-09	1.71785e-07		NRXN3	445.131	-1.07978	0.313278	-3.44671	0.000567462	0.048011		RNF126P1	18.5506	-1.39104	0.385161	-3.61157	0.000304348	0.0222309
AGTR2	43.9549	-3.22047	0.535818	-6.01038	1.85086e-09	1.73429e-07		FAM106A	82.941	-1.03783	0.30112	-3.44658	0.000567739	0.048011		CILP	3614.53	-1.57839	0.438021	-3.60347	0.000314	0.0228681
PIRT	62.1191	-2.45401	0.40827	-6.01077	1.84648e-09	1.73429e-07		LINC01395	2.90057	1.58379	0.459773	3.44472	0.000571648	0.048011		LINC00365	590.466	-1.72941	0.480083	-3.60232	0.00031539	0.0228822
GHR	645.597	-1.49721	0.249192	-6.00825	1.87536e-09	1.75038e-07		PCDH9	551.64	-1.20587	0.350372	-3.44167	0.000578132	0.0483647		FADS6	23.1771	-2.75738	0.765907	-3.60015	0.000318038	0.0228913
GRPR	51.316	-2.45721	0.409263	-6.00399	1.92529e-09	1.78306e-07		CCL26	66.5465	-1.15002	0.334642	-3.43656	0.000589144	0.0489627		GZMB	885.685	1.06588	0.296703	3.59242	0.000327619	0.0234438
CCDC169	30.2618	-1.67676	0.279253	-6.00444	1.91988e-09	1.78306e-07		LINC00710	21.0539	-1.64776	0.479985	-3.43293	0.000597094	0.0493102		HACD1	523.939	-1.32223	0.368452	-3.58861	0.00033245	0.0236246
ASXL3	103.075	-1.18507	0.197471	-6.00124	1.95811e-09	1.80645e-07		IGKV1-5	1272.91	1.29224	0.37643	3.43288	0.000597216	0.0493102		GALNT13	90.8717	-1.19416	0.332806	-3.58816	0.000333025	0.0236246
HSPB6	4087.87	-2.05136	0.341863	-6.00053	1.96672e-09	1.80741e-07		LINC03012	2.206	-1.82825	0.533217	-3.42872	0.000606446	0.0497482		SYT16	159.251	-1.95803	0.546316	-3.58407	0.000338284	0.0238601
ELAVL3	14.7318	-2.69371	0.449042	-5.99879	1.98796e-09	1.80972e-07		HOXD1	5.89723	1.44745	0.422137	3.42887	0.000606107	0.0497482		PGM5-AS1	107.703	-1.95796	0.546216	-3.58458	0.000337615	0.0238601
EMILIN3	107.465	-1.58257	0.263829	-5.99846	1.99195e-09	1.80972e-07										EGFL6	793.84	1.34484	0.375436	3.58207	0.000340884	0.0239604
MAP6	441.117	-1.35147	0.225279	-5.99911	1.98398e-09	1.80972e-07										GKN1	194348	-3.82963	1.07013	-3.57867	0.000345352	0.0241107
FAM107A	1057.26	-1.41843	0.236585	-5.99543	2.02945e-09	1.8368e-07										KLF14	4.98921	-2.61532	0.730869	-3.57836	0.000345754	0.0241107
SLC7A14	48.9339	-2.68582	0.448384	-5.99	2.09837e-09	1.88538e-07										ANKS1B	136.953	-1.21913	0.34077	-3.57756	0.000346819	0.0241167
PENK	334.056	-2.87053	0.479361	-5.98824	2.12117e-09	1.89825e-07										SLC7A14	34.3843	-2.2417	0.627243	-3.57389	0.000351716	0.0243883
TPM2	46137.1	-1.83561	0.306584	-5.9873	2.13352e-09	1.90217e-07										ACSM6	21.0969	-1.72539	0.483045	-3.57191	0.000354383	0.0244759
ANKS1B	99.9324	-1.67524	0.279981	-5.98339	2.18535e-09	1.94114e-07										CTCFL	4.92463	2.43431	0.681598	3.57148	0.000354968	0.0244759
DOCK3	261.473	-1.69653	0.283597	-5.98218	2.20172e-09	1.94125e-07										IGKV3-11	2666.15	1.49921	0.420401	3.56613	0.000362287	0.0247724
ASPA	318.105	-1.37854	0.230783	-5.9733	2.32496e-09	2.02567e-07										LINC01730	51.4131	1.45844	0.409274	3.56348	0.000365972	0.0249261
WASF3	322.237	-1.07971	0.18077	-5.97285	2.33138e-09	2.02567e-07										RNA5SP221	1.9581	2.22113	0.623376	3.56306	0.00036656	0.0249261
ARHGEF26-AS1	36.6625	-2.24572	0.376283	-5.96817	2.39928e-09	2.06217e-07										GSG1L	9.7623	-1.79454	0.503811	-3.56192	0.000368146	0.024965
SORBS1	15944.1	-1.6372	0.274314	-5.96834	2.3968e-09	2.06217e-07										MYOZ3	326.065	-1.38885	0.390842	-3.55348	0.000380165	0.0255687
WNT5A	1072.78	1.12454	0.188522	5.96503	2.4459e-09	2.09471e-07										DES	118543	-2.88503	0.812718	-3.54985	0.000385452	0.0257368
ZNF853	662.977	-1.13597	0.190509	-5.96281	2.47934e-09	2.10823e-07										REN	9.21001	-1.94177	0.54723	-3.54837	0.000387626	0.0257368
GFRA3	238.512	-1.71333	0.287614	-5.95702	2.56873e-09	2.1765e-07										ACTN2	203.878	-1.91197	0.538679	-3.54937	0.000386161	0.0257368
EEF1A2	276.153	-1.96395	0.330185	-5.94804	2.71374e-09	2.28317e-07										ZDHHC4P1	6.13348	1.4301	0.403352	3.54554	0.000391813	0.0259271
MYRIP	363.043	-1.37155	0.230581	-5.94823	2.71052e-09	2.28317e-07										LIX1	20.7327	-1.91054	0.539452	-3.54163	0.000397662	0.0261053
LINC01354	39.9427	-1.67136	0.281091	-5.94599	2.74794e-09	2.29789e-07										IL27	21.9191	1.00702	0.284339	3.54161	0.000397688	0.0261053
SLC22A17	990.906	-1.15206	0.193759	-5.94584	2.75047e-09	2.29789e-07										FAT3	306.319	-1.69387	0.479184	-3.53492	0.000407905	0.0265635
SOX15	108.262	-1.35317	0.22798	-5.93546	2.93015e-09	2.43947e-07										SH3BGR	33.4202	-1.4894	0.421553	-3.53313	0.000410673	0.0266732
SLC35F1	119.548	-1.44855	0.244544	-5.92346	3.15229e-09	2.61531e-07										MYCBPAP	101.109	1.11021	0.314755	3.52721	0.000419964	0.0269456
MIR29B2CHG	405.526	-1.02375	0.172899	-5.92105	3.19898e-09	2.64486e-07										GK-IT1	8.61737	2.1604	0.612535	3.52697	0.000420341	0.0269456
GPLD1	124.707	-1.02067	0.172444	-5.91884	3.24211e-09	2.66209e-07										SLC10A4	29.5991	-1.4164	0.401934	-3.52397	0.00042514	0.0270082
DIRAS2	29.7466	-2.61286	0.441894	-5.91287	3.36188e-09	2.75099e-07										H2AZ2-DT	3.32766	1.69792	0.481592	3.52564	0.000422453	0.0270082
MEF2C-AS1	66.2914	-1.30481	0.220778	-5.91004	3.42015e-09	2.78911e-07										RNASE1	24042.4	-1.06595	0.302726	-3.52118	0.000429627	0.0271869
AVPR2	93.9058	-1.16893	0.198036	-5.90263	3.57757e-09	2.89771e-07										HNRNPA1P70	22.6214	1.33322	0.378748	3.52007	0.000431433	0.0272312
DTNA	892.728	-1.474	0.250016	-5.89562	3.73276e-09	3.01319e-07										MYOC	527.567	-2.86916	0.816001	-3.51612	0.0004379	0.0272692
KCNA1	143.89	-2.90376	0.492721	-5.89331	3.78545e-09	3.04544e-07										MYL9	64902.2	-1.51753	0.432535	-3.50845	0.000450718	0.0275082
CNN1	44258.5	-2.22523	0.378182	-5.88401	4.00443e-09	3.17937e-07										TRIM63	30.8771	-1.39045	0.396222	-3.50926	0.000449352	0.0275082
RBMS3-AS3	24.2987	-1.55523	0.264378	-5.88261	4.03851e-09	3.19524e-07										CDO1	496.811	-1.32718	0.378368	-3.50764	0.000452104	0.0275082
KCNMB2	24.2375	-1.49739	0.254587	-5.88165	4.0619e-09	3.20314e-07										TRPM8	21.9311	1.31482	0.374453	3.51131	0.000445908	0.0275082
KIF1A	292.784	-2.26601	0.385427	-5.87921	4.12219e-09	3.23847e-07										HSPB6	2904.53	-1.91268	0.54684	-3.49769	0.000469302	0.0280052
RANBP3L	53.392	-1.78877	0.304306	-5.87821	4.14737e-09	3.23847e-07										TMEM35A	394.597	-1.41917	0.405767	-3.49751	0.000469623	0.0280052
PID1	1053.17	-1.12516	0.191405	-5.87842	4.14201e-09	3.23847e-07										LDHAL6A	26.1593	1.15327	0.329708	3.49784	0.000469035	0.0280052
PLCD4	333.292	-1.42545	0.242596	-5.87581	4.2077e-09	3.27488e-07										GBP6	40.1754	1.30972	0.374421	3.498	0.000468756	0.0280052
ADAMTS9-AS2	167.334	-1.49426	0.254352	-5.87475	4.23473e-09	3.28522e-07										LIPN	31.3493	1.57289	0.449479	3.49936	0.000466381	0.0280052
VIP	545.378	-2.54118	0.432916	-5.86992	4.3601e-09	3.34984e-07										ZPLD1	85.7943	1.8739	0.535945	3.49644	0.000471515	0.0280052
ADGRB1	137.386	-1.19564	0.203671	-5.87041	4.34708e-09	3.34984e-07										ODF3L1	71.3376	-1.00469	0.28812	-3.48706	0.000488367	0.0287362
ECRG4	1929.34	-2.1327	0.363672	-5.86435	4.50898e-09	3.45313e-07										RUNDC3A-AS1	23.0786	1.02183	0.293005	3.48742	0.000487705	0.0287362
ERO1B	955.038	-1.0883	0.185758	-5.85873	4.66426e-09	3.56063e-07										TNNT2	55.5963	1.35534	0.388796	3.486	0.0004903	0.0287362
NRXN1	373.795	-1.92053	0.327946	-5.85623	4.73488e-09	3.60304e-07										GTSF1	91.3003	1.02776	0.295081	3.48296	0.000495907	0.0289958
ESRRB	64.8746	-2.20441	0.37646	-5.85563	4.75211e-09	3.60466e-07										IL33	7080.33	-1.07094	0.307606	-3.48152	0.000498572	0.0290138
SNAP25	304.221	-1.71653	0.293177	-5.85491	4.77256e-09	3.60872e-07										CIBAR2	73.4288	1.47297	0.423063	3.48167	0.000498291	0.0290138
ACTG2	92000.3	-2.29715	0.392609	-5.85098	4.8868e-09	3.67186e-07										LEPR	3139.18	-1.18475	0.340738	-3.477	0.000507052	0.0290946
DHCR7	1210.08	1.06716	0.182449	5.84906	4.94361e-09	3.7029e-07										LINC01993	27.3229	1.2385	0.356314	3.47586	0.000509222	0.0291264
TTLL7	1002.93	-1.34149	0.229627	-5.84205	5.15633e-09	3.83818e-07										NAIP	5.41952	-2.64583	0.761873	-3.47279	0.000515075	0.0291831
PNCK	985.569	-2.37176	0.406063	-5.84088	5.19251e-09	3.84646e-07										PGM5	6392.28	-1.55701	0.448328	-3.47293	0.000514811	0.0291831
ANKRD29	699.089	-1.01807	0.174308	-5.84065	5.19966e-09	3.84646e-07										IDO2	92.5898	1.02112	0.294063	3.47246	0.000515706	0.0291831
ZNF385B	229.193	-1.64128	0.281439	-5.83173	5.48566e-09	4.03306e-07										GABRB1	12.9367	2.06523	0.594737	3.47251	0.000515621	0.0291831
ACADL	69.3562	-1.8765	0.322099	-5.82584	5.68244e-09	4.16492e-07										SLC26A3	1379.56	-2.47083	0.712364	-3.46849	0.00052339	0.0295407
DNER	171.26	-2.20024	0.377872	-5.82272	5.78977e-09	4.2306e-07										CTXN1	273.537	-1.33158	0.384157	-3.46623	0.000527807	0.0296632
NACAD	229.518	-1.33382	0.229276	-5.81755	5.97147e-09	4.33685e-07										RNA5SP39	9.41835	1.13995	0.329829	3.45619	0.000547871	0.0305122
NPY1R	199.718	-1.89698	0.326209	-5.81524	6.05484e-09	4.38407e-07										TBL1XR1-AS1	6.56953	1.58038	0.457477	3.45456	0.0005512	0.0306283
PLIN1	970.311	-2.93738	0.505384	-5.81217	6.16678e-09	4.45164e-07										FHL1	30399	-1.49015	0.432812	-3.44295	0.000575404	0.0316536
PDE9A	541.026	-1.22498	0.211571	-5.78994	7.04132e-09	5.01024e-07										MEFV	467.563	1.26946	0.368811	3.44203	0.000577367	0.0316536
COL4A6	1191.66	-1.71182	0.29572	-5.78867	7.09449e-09	5.03014e-07										IGSF11	78.2416	-1.4738	0.428282	-3.4412	0.000579138	0.0316802
ITPKB	3985.67	-1.12198	0.193929	-5.78554	7.22805e-09	5.10967e-07										CROCC2	35.0942	1.20064	0.34915	3.43875	0.000584415	0.0318301
BMP3	659.25	-2.66221	0.460604	-5.77982	7.47799e-09	5.24246e-07										TBX5-AS1	5.33464	2.01937	0.587892	3.43493	0.000592703	0.0320675
GRIK5	442.882	-1.74918	0.30264	-5.77974	7.48171e-09	5.24246e-07										EXTL1	55.4926	-1.09161	0.31842	-3.4282	0.000607592	0.0325141
KCNMB1	2541.18	-1.67944	0.290697	-5.77729	7.59117e-09	5.30361e-07										MAJIN	7.19674	1.42675	0.416413	3.4263	0.000611868	0.0325308
SOHLH2	6.96252	-3.05584	0.529201	-5.77444	7.72098e-09	5.37857e-07										BPI	81.2628	-1.478	0.432201	-3.4197	0.000626897	0.0331152
DSCAML1	56.7557	-1.49373	0.258737	-5.77317	7.77955e-09	5.40362e-07										CALHM6	305.549	1.03334	0.302515	3.41584	0.000635859	0.0333738
ANKRD53	64.9762	-1.26689	0.219502	-5.77164	7.85025e-09	5.43692e-07										ADAMTS8	1356.9	-1.6255	0.476224	-3.4133	0.000641802	0.0335426
DPP10	70.2531	-2.37718	0.411935	-5.77076	7.89151e-09	5.4497e-07										RUFY4	256.789	1.3004	0.381238	3.41098	0.000647307	0.0336163
ADCY2	350.005	-1.43223	0.248516	-5.76315	8.25563e-09	5.66839e-07										CIDEC	478.402	-1.98149	0.581127	-3.40973	0.000650263	0.0336987
S100B	555.155	-1.56956	0.272445	-5.76103	8.36037e-09	5.72386e-07										DPP10	91.9336	-2.53417	0.743719	-3.40743	0.000655785	0.0338867
BARX1-DT	99.7341	-1.78807	0.310684	-5.75526	8.65073e-09	5.88891e-07										RPS2P41	4.09554	1.3751	0.403797	3.40542	0.000660612	0.0339491
FAT3	308.753	-1.96446	0.341414	-5.75388	8.72173e-09	5.90359e-07										TREH	337.976	-1.5548	0.457533	-3.39823	0.000678224	0.034438
SPTBN4	195.661	-1.29046	0.22426	-5.75432	8.69905e-09	5.90359e-07										TPM2	56002.1	-1.48871	0.437812	-3.40034	0.00067302	0.034438
SYNPO2	36987.2	-1.87854	0.32667	-5.75057	8.89435e-09	5.95298e-07										PAGE2B	4.52673	2.15695	0.63475	3.39811	0.00067852	0.034438
KY	131.895	-1.68525	0.29304	-5.75091	8.87627e-09	5.95298e-07										CYP2AB1P	104.135	-2.6682	0.786644	-3.39188	0.000694143	0.0348715
ISL1-DT	396.468	-1.28867	0.224056	-5.75156	8.84232e-09	5.95298e-07										GPR52	14.3428	-1.83521	0.54171	-3.3878	0.000704555	0.0351475
RAB6B	674.96	-1.0313	0.179312	-5.7514	8.85092e-09	5.95298e-07										H2BC7	120.367	1.61894	0.477918	3.38749	0.000705348	0.0351475
JPH4	86.2131	-1.18239	0.205747	-5.74684	9.0929e-09	6.03516e-07										CLCA1	22405.2	-3.88981	1.14972	-3.38328	0.000716264	0.0351799
SPEG	5218.35	-1.86574	0.325255	-5.73624	9.68029e-09	6.38953e-07										TNN	835.1	-1.63809	0.483897	-3.38521	0.000711244	0.0351799
WFIKKN2	20.1168	-2.12171	0.370216	-5.73102	9.98277e-09	6.55297e-07										LINC02823	13.3093	-1.44585	0.427191	-3.38456	0.000712926	0.0351799
MYL3	38.8879	-1.34179	0.234116	-5.73129	9.96687e-09	6.55297e-07										LINC02883	28.0518	1.09158	0.32268	3.38285	0.000717372	0.0351799
EGFL6	147.172	1.55568	0.27156	5.72869	1.0121e-08	6.62551e-07										LINC02528	18.564	1.19952	0.354742	3.38139	0.000721202	0.0351799
HAP1	77.3921	-1.52001	0.265425	-5.7267	1.024e-08	6.68511e-07										MYL6B-AS1	2.6291	1.70095	0.503667	3.37712	0.00073249	0.0355641
RBM20	66.4867	-1.28433	0.224308	-5.72575	1.02975e-08	6.68609e-07										CWH43	231.311	-3.16341	0.937148	-3.37557	0.000736623	0.0356943
ARHGEF25	633.589	-1.37905	0.241076	-5.72041	1.0627e-08	6.86272e-07										SFRP2	28791.4	-1.60136	0.474569	-3.37435	0.000739915	0.0357834
SCN4B	679.373	-1.09206	0.191065	-5.71566	1.09279e-08	7.03801e-07										HS3ST5	85.636	-1.70772	0.506284	-3.37305	0.000743397	0.0358597
CMTM5	48.267	-2.06261	0.361055	-5.71274	1.11174e-08	7.14085e-07										LINC02473	36.6199	1.87046	0.55482	3.3713	0.000748155	0.035913
NTNG1	58.6773	-2.16213	0.378751	-5.70856	1.13935e-08	7.27905e-07										CCDC152	309.884	1.11263	0.330432	3.36721	0.000759325	0.0362239
PGR	270.86	-1.29349	0.226778	-5.70377	1.17186e-08	7.44689e-07										HMGB2P1	15.5607	1.54231	0.458023	3.36732	0.000759015	0.0362239
C8orf88	189.701	-1.70709	0.299359	-5.70249	1.1807e-08	7.46339e-07										MBNL1-AS1	1382.9	-1.35367	0.402158	-3.36602	0.000762606	0.0362613
CA11	357.132	-1.04638	0.183485	-5.70281	1.1785e-08	7.46339e-07										CXCL10	4737.54	1.38614	0.412703	3.3587	0.000783111	0.0371427
PCP4L1	214.756	-2.11874	0.371656	-5.7008	1.19249e-08	7.50035e-07										GTF2H2B	20.3542	-4.19363	1.25016	-3.35447	0.000795185	0.0371432
LDLRAD2	82.41	-1.33893	0.234869	-5.70075	1.19282e-08	7.50035e-07										LINC00955	35.6166	-3.29061	0.980942	-3.35454	0.000794971	0.0371432
PLN	3896.27	-1.77669	0.311705	-5.69992	1.19865e-08	7.51723e-07										EMX2	20.0178	-2.5288	0.754161	-3.35313	0.000799034	0.0371432
JPH2	2947.5	-1.85245	0.325068	-5.69866	1.20755e-08	7.55321e-07										HMGCLL1	55.5949	-1.28232	0.382346	-3.35382	0.000797047	0.0371432
CBLN4	36.7828	-2.61993	0.459921	-5.69648	1.22307e-08	7.63032e-07										LINC01522	36.6275	1.23745	0.368576	3.35737	0.000786866	0.0371432
CARMN	5803.2	-1.71963	0.302016	-5.69384	1.24214e-08	7.72907e-07										FBXO47	1.79342	2.05017	0.61104	3.35521	0.000793052	0.0371432
STXBP5L	34.2883	-2.03724	0.358069	-5.68952	1.27394e-08	7.90635e-07										TFF1	74060.5	-1.98295	0.592405	-3.34728	0.000816092	0.0376197
AGTR1	336.716	-2.00293	0.352324	-5.68491	1.30884e-08	8.10193e-07										GKN2	35598	-2.99443	0.895567	-3.34362	0.000826941	0.0379068
KANK2	11280.1	-1.18559	0.20858	-5.68411	1.31495e-08	8.11869e-07										ATF3	8775.56	-1.07442	0.32199	-3.3368	0.000847486	0.0385614
SMIM10L2A	130.125	-1.08823	0.19155	-5.6812	1.33753e-08	8.23682e-07										LDB3	1049.58	-1.72927	0.518501	-3.33514	0.000852573	0.0387213
MT3	13.5327	-2.72081	0.479078	-5.67926	1.35281e-08	8.3095e-07										PSCA	32196.4	-2.28387	0.685224	-3.33303	0.000859059	0.038944
JAKMIP3	76.3809	-1.22434	0.215655	-5.67732	1.36824e-08	8.38276e-07										ASB5	166.498	-2.79574	0.839508	-3.33021	0.000867808	0.0391268
ADRB2	254.258	-1.02089	0.179958	-5.67295	1.4036e-08	8.57737e-07										GSTM5	751.437	-1.2874	0.387226	-3.32467	0.000885245	0.039765
C16orf89	1030.26	-1.72597	0.304279	-5.67234	1.40861e-08	8.58608e-07										GRP	103.583	-2.64412	0.796609	-3.31921	0.000902711	0.0401252
LINC02106	13.5311	-1.57083	0.276998	-5.67089	1.42054e-08	8.63675e-07										DIO3	73.2504	-1.49873	0.451399	-3.32018	0.000899589	0.0401252
FAR2P2	51.8858	-1.49349	0.263464	-5.66867	1.43907e-08	8.72718e-07										LINC00462	13.5619	1.95879	0.590154	3.31911	0.000903045	0.0401252
KCNJ16	406.462	-3.43908	0.607156	-5.66425	1.47671e-08	8.91025e-07										CRP	10.0974	2.20658	0.664622	3.32005	0.0009	0.0401252
CT75	32.1417	-1.94049	0.34264	-5.66334	1.48451e-08	8.93472e-07										IGLV2-34	50.2276	1.59981	0.482774	3.31379	0.000920401	0.0402426
CASQ2	798.336	-2.019	0.356533	-5.66288	1.48857e-08	8.93666e-07										CMA1	194.976	-1.81586	0.54808	-3.31313	0.000922573	0.0402592
KERA	93.8946	-2.58151	0.456097	-5.65999	1.5138e-08	9.06538e-07										NCS1	3848.39	-1.17169	0.353698	-3.31268	0.00092405	0.0402592
MIR27B	8.01735	-2.18741	0.386566	-5.65857	1.52637e-08	9.11777e-07										SLC26A5-AS1	7.82748	-1.89595	0.573104	-3.30821	0.000938946	0.0404075
ATP4A	9853.24	-4.84687	0.857048	-5.65531	1.55568e-08	9.2697e-07										P3H2	2524.25	-1.17671	0.355509	-3.30993	0.000933198	0.0404075
PLIN5	319.893	-1.77957	0.315143	-5.64685	1.63416e-08	9.68899e-07										ADAMTS15	1268.33	-1.09142	0.329891	-3.30842	0.000938236	0.0404075
EPHA6	47.5543	-2.39734	0.424734	-5.64433	1.65824e-08	9.75913e-07										NDP	70.0888	-1.24993	0.377994	-3.30674	0.000943877	0.0404782
SUSD4	186.123	-1.50551	0.266711	-5.64471	1.65463e-08	9.75913e-07										IGKV1-33	2119.72	1.43788	0.435245	3.3036	0.000954522	0.0406514
NIBAN1	7252.26	-1.34905	0.238975	-5.64516	1.65029e-08	9.75913e-07										SLC28A1	27.389	-2.03709	0.618265	-3.29484	0.000984763	0.0414504
HAND2	2938.69	-2.25187	0.399048	-5.64312	1.66996e-08	9.7799e-07										CYP2W1	729.986	-1.83976	0.558552	-3.2938	0.000988437	0.0414504
SNAP91	64.7919	-1.99346	0.353316	-5.64213	1.67956e-08	9.81209e-07										VSTM5	623.112	-1.17851	0.357612	-3.2955	0.000982466	0.0414504
RASGEF1C	45.4334	-1.83429	0.325209	-5.64033	1.69724e-08	9.8912e-07										SCN7A	1777.33	-1.72569	0.524599	-3.28953	0.00100354	0.0419409
RHCG	27.8116	2.5689	0.455622	5.63824	1.71799e-08	9.98777e-07										ZAR1L	2.62663	1.32045	0.401484	3.28892	0.00100574	0.0419616
SHISA9	73.5034	-2.10648	0.37374	-5.63622	1.73819e-08	1.00562e-06										LMO1	42.5969	-3.14139	0.955701	-3.287	0.00101259	0.0419923
FAM110B	464.785	-1.13795	0.201919	-5.63568	1.74369e-08	1.00637e-06										PNCK	628.598	-2.27096	0.690877	-3.28707	0.00101237	0.0419923
MYOM1	612.8	-1.31934	0.234162	-5.63429	1.7578e-08	1.01207e-06										ARHGEF26-AS1	33.4997	-1.39617	0.424756	-3.28699	0.00101263	0.0419923
SLITRK5	297.839	-2.08458	0.370125	-5.6321	1.78032e-08	1.02257e-06										MYMX	56.6532	-1.35013	0.410891	-3.28586	0.00101671	0.0419923
LINC01018	54.4335	-1.64418	0.292369	-5.62363	1.86983e-08	1.06885e-06										SCIN	2466.86	-1.21119	0.368584	-3.28607	0.00101595	0.0419923
NBEA	877.544	-1.29296	0.230011	-5.62127	1.89557e-08	1.0784e-06										UGT2B7	480.46	-1.59035	0.484527	-3.28227	0.00102975	0.0423623
KL	254.961	-1.01322	0.180351	-5.61806	1.93116e-08	1.09604e-06										CLVS2	23.9487	-2.14504	0.654619	-3.27678	0.00104997	0.0428588
NPAS4	44.3534	-2.13217	0.379563	-5.61743	1.93815e-08	1.0974e-06										IGKV1-39	5935.5	1.47336	0.449696	3.27634	0.00105162	0.0428588
MBNL1-AS1	1034.06	-1.70696	0.303906	-5.61674	1.94592e-08	1.09919e-06										TUBB4A	35.7235	-1.50056	0.458335	-3.27393	0.00106063	0.0430124
CRYAB	2157.23	-1.52769	0.272522	-5.60576	2.07341e-08	1.15753e-06										LINC00970	2.73638	2.17233	0.663954	3.27181	0.00106862	0.043092
CCDC69	5311.43	-1.17603	0.209783	-5.60591	2.07159e-08	1.15753e-06										CERS1	48.4875	-1.24925	0.381986	-3.27041	0.00107393	0.0431291
ADH1B	7426.8	-1.93142	0.344687	-5.60341	2.10178e-08	1.17063e-06										MIR3174	2.25976	1.30207	0.398195	3.26992	0.00107577	0.0431291
KCNIP3	237.537	-1.12095	0.200138	-5.60086	2.13297e-08	1.18523e-06										SLC25A21	90.384	-1.29767	0.397551	-3.26415	0.00109793	0.0438743
PLXNB3	721.595	-1.52714	0.272711	-5.59985	2.14532e-08	1.18658e-06										CKMT2	272.663	-1.32756	0.406951	-3.2622	0.00110552	0.044077
FXYD6	727.371	-1.36925	0.244505	-5.60009	2.14246e-08	1.18658e-06										IL1A	254.201	1.62949	0.49969	3.26101	0.00111016	0.044077
MMP3	851.704	2.63056	0.469977	5.59721	2.17834e-08	1.20206e-06										PRPH	55.1174	-1.65209	0.507064	-3.25815	0.00112142	0.044266
PTPRS	1738.41	-1.08192	0.1934	-5.59422	2.21614e-08	1.2201e-06										LINC01429	2.78351	2.81617	0.864296	3.25834	0.00112066	0.044266
KCNMB4	264.838	-1.09497	0.195783	-5.59279	2.23454e-08	1.2274e-06										KCNJ10	157.627	1.16506	0.357722	3.2569	0.00112638	0.044363
GRIA4	89.4944	-2.32902	0.416532	-5.59146	2.25162e-08	1.22889e-06										KLHL33	135.485	-1.07989	0.332113	-3.25157	0.0011477	0.044987
RIMS4	74.9143	-2.20227	0.393868	-5.59138	2.25267e-08	1.22889e-06										HSPB3	39.3154	-2.72323	0.839669	-3.24321	0.0011819	0.0460341
SALL2	477.61	-1.36698	0.244464	-5.59175	2.24795e-08	1.22889e-06										RPRM	67.0129	-1.47996	0.45686	-3.23941	0.00119779	0.0461421
RNF150	1341.36	-1.53847	0.275172	-5.59095	2.25827e-08	1.22914e-06										VNN2	1601.09	1.10293	0.340425	3.23985	0.00119593	0.0461421
RERG	1399.08	-1.40232	0.250887	-5.58946	2.27783e-08	1.23696e-06										OSR1	589.194	-1.1694	0.361376	-3.23595	0.00121237	0.0462909
NPY2R	6.75589	-4.14664	0.742232	-5.58672	2.31398e-08	1.25091e-06										MIR3662	11.5486	-1.10583	0.341794	-3.23538	0.00121482	0.0462909
CLCNKA	42.413	-2.28201	0.408691	-5.58371	2.35441e-08	1.2699e-06										IGKV2-28	3600.28	1.42901	0.441653	3.23559	0.00121392	0.0462909
STK33	269.756	-1.04598	0.187452	-5.58001	2.40505e-08	1.29138e-06										IGKV3-7	363.349	1.63499	0.504991	3.23766	0.00120514	0.0462909
SOX10	430.394	-1.87504	0.336332	-5.57497	2.47579e-08	1.32553e-06										PI16	2562.63	-1.85787	0.574506	-3.23386	0.00122128	0.0464653
PEG3	206.772	-1.60672	0.288237	-5.5743	2.4853e-08	1.32553e-06										RASGEF1C	33.6371	-1.56333	0.483677	-3.23217	0.00122854	0.0464941
MAGI2	363.558	-1.00363	0.180034	-5.57466	2.48018e-08	1.32553e-06										GPC1-AS1	18.7186	-1.19739	0.370361	-3.23303	0.00122486	0.0464941
DLG2	320.897	-1.43534	0.257582	-5.57236	2.51309e-08	1.33737e-06										GLIS3-AS1	6.78886	1.79347	0.555208	3.23026	0.00123677	0.046551
LINC01160	86.7052	-1.74253	0.312767	-5.57132	2.52817e-08	1.3424e-06										GRIK2	92.9737	-1.4751	0.456879	-3.22864	0.00124381	0.0466023
ZNF667-AS1	294.168	-1.08055	0.194543	-5.55428	2.78758e-08	1.47034e-06										IGKV2-29	543.013	1.53654	0.476248	3.22634	0.00125386	0.0468152
TSPYL2	2050.74	-1.16412	0.209622	-5.55341	2.80148e-08	1.47442e-06										SYTL5	1826.89	-1.63444	0.508028	-3.21723	0.00129435	0.0475548
REEP2	474.215	-1.66001	0.299027	-5.55136	2.83458e-08	1.4827e-06										CILP2	233.445	-1.34976	0.419518	-3.2174	0.00129357	0.0475548
INSYN1	268.727	-1.22256	0.220287	-5.54987	2.85883e-08	1.48821e-06										IGHV3-30	74.4688	1.53319	0.476551	3.21726	0.00129421	0.0475548
ZNF483	457.634	-1.02245	0.184266	-5.54876	2.87708e-08	1.49446e-06										CXCL9	8659.01	1.41106	0.439789	3.20849	0.00133436	0.0485178
CCKAR	141.775	-2.88636	0.520258	-5.54794	2.89049e-08	1.49816e-06										LHFPL4	27.7485	-1.961	0.611407	-3.20735	0.00133962	0.0486374
MAOB	2086.37	-1.15815	0.208966	-5.54232	2.98497e-08	1.543e-06										LINC02814	60.6305	-1.58536	0.494921	-3.20327	0.00135878	0.0489161
DES	132196	-2.24349	0.404868	-5.54129	3.00259e-08	1.54621e-06										SORBS1	21342.6	-1.34634	0.420221	-3.20389	0.00135585	0.0489161
TEX15	61.4289	-2.65384	0.479063	-5.53966	3.03066e-08	1.5573e-06										IL21	36.2579	1.17023	0.365336	3.20316	0.00135929	0.0489161
TUBB4A	56.269	-2.16238	0.39049	-5.5376	3.06637e-08	1.57227e-06										IGHV2-70	2286.86	1.77208	0.553785	3.19995	0.00137453	0.0491796
TUB	509.189	-1.17557	0.212342	-5.53619	3.09124e-08	1.58163e-06										GPR152	2.95646	1.61627	0.505323	3.19849	0.00138152	0.0493576
ANK2	2415.3	-1.43657	0.259613	-5.5335	3.13901e-08	1.60264e-06										SENP3-EIF4A1	17.6454	1.12131	0.35104	3.19424	0.00140202	0.04983
NKX3-2	591.174	-2.11294	0.38196	-5.53185	3.16866e-08	1.61089e-06										CYP2C18	1828.92	-1.30912	0.410072	-3.19241	0.00141089	0.0499719
HSPB7	2994	-1.79321	0.324143	-5.53217	3.16298e-08	1.61089e-06
GDF10	84.9201	-2.03584	0.368067	-5.53118	3.18083e-08	1.61365e-06
FLNC	21447.9	-1.96098	0.354603	-5.53006	3.20114e-08	1.62051e-06
AFF3	359.076	-1.05568	0.190984	-5.52759	3.24663e-08	1.64006e-06
PDE4C	17.0394	-1.5934	0.288362	-5.52571	3.28154e-08	1.6542e-06
PCOLCE2	358.587	-2.1938	0.397108	-5.52443	3.30553e-08	1.65929e-06
SOBP	747.983	-1.04732	0.18963	-5.52294	3.33375e-08	1.66995e-06
CORO6	310.369	-1.51229	0.273955	-5.52019	3.38629e-08	1.68919e-06
LINC02613	24.2812	-1.58782	0.287678	-5.51942	3.40126e-08	1.69312e-06
RERGL	214.598	-1.79546	0.325389	-5.51789	3.43087e-08	1.70431e-06
CACNA2D3	115.302	-1.08403	0.196837	-5.50724	3.64496e-08	1.79943e-06
PAK3	223.81	-1.04306	0.189466	-5.50526	3.68617e-08	1.81603e-06
PMP2	108.721	-2.21884	0.403217	-5.50286	3.7368e-08	1.83341e-06
KCNA5	161.147	-1.65967	0.301757	-5.50001	3.79771e-08	1.85948e-06
CCDC9B	1997.48	-1.17789	0.214179	-5.49958	3.80702e-08	1.86022e-06
OTOGL	49.9251	-1.47558	0.268401	-5.49764	3.849e-08	1.87599e-06
MRPS30-DT	131.572	-1.20559	0.219304	-5.49737	3.85499e-08	1.87599e-06
SH3GL2	81.4177	-2.4851	0.452399	-5.49316	3.94802e-08	1.91347e-06
CDH16	33.2051	2.68408	0.488877	5.4903	4.01254e-08	1.9408e-06
ANO5	461.45	-1.09392	0.19935	-5.48743	4.07831e-08	1.96466e-06
SEZ6L	46.4144	-1.53218	0.279332	-5.48515	4.13112e-08	1.98211e-06
PART1	245.702	-1.87649	0.342204	-5.48353	4.16924e-08	1.99639e-06
FLNA	153951	-1.5084	0.275208	-5.48095	4.23054e-08	2.02169e-06
ATCAY	29.8853	-2.49814	0.45587	-5.47995	4.25443e-08	2.02905e-06
NKAPL	41.5163	-1.28411	0.234805	-5.46883	4.5301e-08	2.15622e-06
NYAP1	57.7705	-1.13709	0.207999	-5.46682	4.5817e-08	2.17644e-06
GPRASP1	1087.2	-1.27535	0.233327	-5.46596	4.60418e-08	2.18278e-06
SMPX	370.04	-2.85432	0.522383	-5.46404	4.65427e-08	2.19781e-06
GRIA3	68.6987	-1.28233	0.234678	-5.46421	4.64963e-08	2.19781e-06
ATP1B2	270.542	-1.27679	0.233783	-5.46144	4.723e-08	2.22148e-06
FILIP1	627.256	-1.44768	0.265309	-5.45659	4.85354e-08	2.2784e-06
H3C10	78.9641	1.34951	0.247395	5.45489	4.90039e-08	2.29588e-06
DAND5	21.5533	-1.94241	0.35626	-5.45222	4.9745e-08	2.3215e-06
PEBP4	20.2097	-2.03764	0.373889	-5.44986	5.04107e-08	2.34341e-06
TMEM158	529.467	1.07804	0.197809	5.4499	5.03995e-08	2.34341e-06
CD300LG	128.672	-2.43729	0.447318	-5.44867	5.07466e-08	2.35444e-06
ZNF471	307.274	-1.01894	0.187029	-5.44804	5.09266e-08	2.35822e-06
COL21A1	478.752	-1.47554	0.270912	-5.44658	5.1348e-08	2.36855e-06
TRIM73	46.7482	-1.81176	0.332768	-5.44452	5.19451e-08	2.38688e-06
CNGA3	113.684	-1.93769	0.356002	-5.44292	5.24128e-08	2.40374e-06
LINC01088	44.3254	-1.6986	0.312272	-5.4395	5.34314e-08	2.44576e-06
CAND2	395.163	-1.33729	0.245917	-5.43797	5.38907e-08	2.45993e-06
ATP8A2	80.7762	-1.01102	0.186033	-5.43466	5.49025e-08	2.49875e-06
GPR17	105.207	-1.55588	0.286524	-5.43018	5.62985e-08	2.5517e-06
PTGER3	1215.09	-1.38106	0.254315	-5.43052	5.61902e-08	2.5517e-06
CXCL8	4426.42	1.99963	0.368696	5.42353	5.84335e-08	2.63436e-06
CAP2	1283.16	-1.54266	0.28461	-5.42024	5.95193e-08	2.67322e-06
NPY	54.9424	-2.04025	0.376474	-5.41938	5.98067e-08	2.68109e-06
KCNH2	1697.75	-1.55095	0.286262	-5.41795	6.02866e-08	2.69754e-06
LRRC7	85.6131	-1.4137	0.261092	-5.41457	6.14374e-08	2.73878e-06
MGAT4C	37.5768	-2.00531	0.370637	-5.41044	6.28699e-08	2.79442e-06
CPED1	2966.48	-1.19399	0.220688	-5.4103	6.29195e-08	2.79442e-06
DACT3	1934.33	-1.44257	0.266652	-5.40995	6.30435e-08	2.79473e-06
P2RY1	350.383	-1.13956	0.210805	-5.40576	6.45335e-08	2.85549e-06
ADGRE2	375.416	1.0232	0.189346	5.40386	6.52215e-08	2.88059e-06
CARNS1	254.065	-1.47581	0.273348	-5.39903	6.70035e-08	2.9484e-06
H2AC8	63.3027	1.39852	0.259097	5.39766	6.75172e-08	2.96554e-06
PDZRN4	601.514	-2.1646	0.40117	-5.39572	6.82476e-08	2.99213e-06
DGKG	335.786	-1.33248	0.247054	-5.39347	6.91113e-08	3.02444e-06
MRGPRF	2110.11	-1.45498	0.269821	-5.39239	6.95271e-08	3.03708e-06
DMGDH	88.2802	-1.18193	0.219411	-5.38683	7.17108e-08	3.12105e-06
PCDH10	330.256	-2.36786	0.439985	-5.38168	7.37921e-08	3.19998e-06
SYT10	18.7827	-1.92568	0.358176	-5.37635	7.60104e-08	3.28425e-06
VLDLR	526.754	-1.15703	0.215315	-5.37364	7.71626e-08	3.32494e-06
PHF21B	18.5591	-1.73316	0.322611	-5.3723	7.77386e-08	3.33293e-06
STUM	569.535	-1.50489	0.280132	-5.37208	7.78343e-08	3.33293e-06
PPP1R12B	20137.6	-1.46438	0.272663	-5.37065	7.84529e-08	3.35341e-06
ADAMTS8	824.776	-1.517	0.282524	-5.36947	7.89706e-08	3.3695e-06
FOXP2	872.994	-1.49074	0.27768	-5.36856	7.93694e-08	3.38049e-06
TAGLN	54939	-1.56755	0.292097	-5.36656	8.02517e-08	3.41198e-06
SVIL	11917	-1.39437	0.259863	-5.36577	8.06062e-08	3.4149e-06
SYN2	99.4284	-1.50222	0.279982	-5.36543	8.0758e-08	3.41528e-06
TRDN-AS1	3.3157	-4.2733	0.796937	-5.36215	8.22363e-08	3.46553e-06
NACC2	3390.49	-1.00431	0.18736	-5.36032	8.30758e-08	3.49474e-06
ACAN	225.562	1.47666	0.275763	5.35484	8.56341e-08	3.59603e-06
SH3BGR	32.1282	-1.61185	0.301073	-5.35369	8.61784e-08	3.61254e-06
TMOD1	560.313	-1.38117	0.258054	-5.35227	8.68576e-08	3.62195e-06
PRICKLE2	1043.83	-1.16816	0.21823	-5.35286	8.65756e-08	3.62195e-06
TENM1	348.01	-1.6351	0.30555	-5.35135	8.7302e-08	3.63413e-06
PRDM16-DT	1027.62	-2.0275	0.378974	-5.34999	8.79611e-08	3.6552e-06
PKNOX2	188.702	-1.12603	0.210491	-5.34953	8.81818e-08	3.65801e-06
FGF14-AS2	79.3228	-1.1945	0.22342	-5.34646	8.9691e-08	3.70775e-06
TMEM74	35.2756	-1.31135	0.245485	-5.34189	9.1985e-08	3.79601e-06
APOBEC2	99.7507	-1.84761	0.346294	-5.33536	9.53532e-08	3.92146e-06
LRRC10B	217.111	-1.61862	0.30341	-5.33474	9.56801e-08	3.92815e-06
MYLK	38014.2	-1.64096	0.307722	-5.33259	9.68241e-08	3.96829e-06
LARP6	828.122	-1.05927	0.198654	-5.33227	9.69935e-08	3.96843e-06
VIPR2	294.822	-1.26014	0.236435	-5.32976	9.83431e-08	4.01677e-06
MIR497HG	27.8738	-1.32527	0.248854	-5.32551	1.00672e-07	4.10488e-06
GFRA2	212.864	-1.26179	0.237132	-5.32107	1.03158e-07	4.19908e-06
GNAO1-DT	40.8386	-1.39916	0.262977	-5.32048	1.03492e-07	4.20204e-06
FAM181B	72.5158	-1.49284	0.280667	-5.3189	1.04394e-07	4.22063e-06
KIF5A	153.21	-1.53345	0.288356	-5.31791	1.04964e-07	4.23649e-06
ADCY5	2897.07	-1.44642	0.2721	-5.31575	1.06218e-07	4.27268e-06
KCNN3	1072.36	-1.24452	0.234108	-5.31602	1.06062e-07	4.27268e-06
SORBS2	2380.88	-1.19183	0.224232	-5.31517	1.06558e-07	4.27916e-06
MIR193BHG	120.508	-1.12488	0.211651	-5.31479	1.06783e-07	4.28101e-06
JAM2	1588.58	-1.04099	0.19588	-5.31441	1.07005e-07	4.28272e-06
SLMAP	8149.12	-1.13662	0.213954	-5.31245	1.08161e-07	4.30254e-06
KIAA1614	317.414	-1.05455	0.198512	-5.31225	1.0828e-07	4.30254e-06
SIGLEC12	157.141	1.28547	0.241991	5.31205	1.08401e-07	4.30254e-06
GSTM5	361.238	-1.44425	0.27194	-5.31091	1.09079e-07	4.32229e-06
PLPPR5	8.31198	-2.90881	0.547766	-5.31031	1.09442e-07	4.32948e-06
CAV1	9970.53	-1.19579	0.225275	-5.30816	1.10735e-07	4.35182e-06
SCARA3	1767.94	-1.05814	0.199372	-5.3074	1.11202e-07	4.36299e-06
NDRG4	372.481	-1.13893	0.214747	-5.30356	1.13565e-07	4.44111e-06
BCL2A1	344.289	1.20039	0.226503	5.29966	1.16017e-07	4.52959e-06
ACOD1	5.48106	3.31121	0.625379	5.29472	1.19201e-07	4.63121e-06
MYOCD	1619.21	-1.41887	0.268078	-5.29277	1.20475e-07	4.66553e-06
CCDC146	591.625	-1.11553	0.210873	-5.29008	1.2226e-07	4.72698e-06
PTX3	230.847	-1.69918	0.321256	-5.28918	1.22867e-07	4.74279e-06
KCNE2	22.5983	-3.25687	0.615884	-5.28812	1.23579e-07	4.75492e-06
CXCL10	1034.57	1.50265	0.284156	5.28813	1.2357e-07	4.75492e-06
TNS1	25008.3	-1.32797	0.251238	-5.2857	1.25223e-07	4.80271e-06
TMEM178A	164.861	-1.10637	0.209343	-5.28496	1.25735e-07	4.8069e-06
MFSD4A	2719.6	-2.15066	0.407187	-5.28175	1.27959e-07	4.87865e-06
TCEAL2	503.668	-1.87175	0.354386	-5.28166	1.2802e-07	4.87865e-06
CDH19	612.395	-1.77326	0.336753	-5.26576	1.39609e-07	5.28654e-06
WNT9A	775.029	-1.49718	0.284343	-5.26538	1.39897e-07	5.28907e-06
GALNT16	590.391	-1.28429	0.24399	-5.2637	1.41183e-07	5.32928e-06
LINC02884	193.069	-1.29171	0.245416	-5.26335	1.41453e-07	5.33102e-06
KHDRBS2	28.614	-2.13264	0.405261	-5.26239	1.42191e-07	5.33581e-06
FOXD3	95.2772	-1.83521	0.349232	-5.25498	1.4804e-07	5.53562e-06
KCNAB1	249.222	-1.00458	0.191232	-5.25319	1.4949e-07	5.57412e-06
GPX3	6577.93	-1.36113	0.259173	-5.25182	1.50602e-07	5.60511e-06
MKX-AS1	5.59149	-2.86053	0.544942	-5.24924	1.52729e-07	5.65837e-06
PRKACB-DT	46.2481	-1.25238	0.238583	-5.24922	1.52743e-07	5.65837e-06
GRIN2A	353.22	-1.54212	0.293892	-5.24722	1.54409e-07	5.7024e-06
CPLX2	79.9351	-1.84922	0.35252	-5.24573	1.55663e-07	5.737e-06
SYT1	367.773	-1.74589	0.332851	-5.24526	1.56066e-07	5.737e-06
DUSP26	123.081	-1.25361	0.238992	-5.2454	1.5594e-07	5.737e-06
GALR1	22.482	-1.93833	0.369979	-5.23902	1.61435e-07	5.90709e-06
KLF2P2	3.05082	-2.35953	0.450612	-5.23629	1.63837e-07	5.97668e-06
LEPR	1427.36	-1.10646	0.211587	-5.22936	1.70094e-07	6.16726e-06
RGMB	1207.92	-1.01248	0.193606	-5.22959	1.69888e-07	6.16726e-06
FOXI2	18.5306	-1.46874	0.280879	-5.22907	1.70369e-07	6.16786e-06
PRUNE2	7036.81	-1.61708	0.309472	-5.22527	1.73902e-07	6.28626e-06
PTPRO	259.841	1.1648	0.223003	5.22325	1.7581e-07	6.34562e-06
PTN	1243.07	-1.10304	0.2113	-5.22026	1.78676e-07	6.42965e-06
PGM5P4	58.1629	-1.33177	0.255397	-5.2145	1.84316e-07	6.61268e-06
C7orf57	8.17514	2.06352	0.39602	5.21066	1.88169e-07	6.74081e-06
SGCA	620.293	-1.42788	0.274117	-5.20902	1.89841e-07	6.77029e-06
LYNX1	743.54	-1.27667	0.245064	-5.20954	1.89308e-07	6.77029e-06
PPP2R2B	149.837	-1.17878	0.226296	-5.20902	1.89843e-07	6.77029e-06
C19orf18	18.6752	-1.02551	0.196887	-5.20861	1.9026e-07	6.77507e-06
SLC10A4	27.6411	-1.99348	0.383059	-5.2041	1.94935e-07	6.93122e-06
ATP4B	1357.59	-4.68501	0.90034	-5.2036	1.95466e-07	6.93976e-06
FOXD3-AS1	33.1533	-1.62418	0.312377	-5.1994	1.99932e-07	7.0616e-06
LIPI	6.40562	-2.26747	0.436382	-5.19605	2.03564e-07	7.1449e-06
CORO2B	213.944	-1.19652	0.230278	-5.19599	2.03636e-07	7.1449e-06
MSTN	19.7873	-1.187	0.228443	-5.19602	2.03596e-07	7.1449e-06
LINC00461	19.1016	-1.93988	0.373362	-5.19569	2.03961e-07	7.1458e-06
GRIA1	57.5772	-1.6881	0.324927	-5.19531	2.04379e-07	7.14997e-06
CD300E	236.842	1.29246	0.248958	5.19147	2.08636e-07	7.25642e-06
OSR1	462.909	-1.33771	0.257695	-5.19105	2.09115e-07	7.26247e-06
FXYD1	7.67859	-1.92892	0.372169	-5.1829	2.1846e-07	7.53664e-06
RBM24	190.439	-1.51952	0.293185	-5.18279	2.18586e-07	7.53664e-06
PDCD6IPP2	26.1515	-1.50017	0.289552	-5.18102	2.20677e-07	7.59779e-06
FRRS1L	471.474	-1.78723	0.344982	-5.18065	2.21116e-07	7.60193e-06
MTCYBP21	11.494	-1.90073	0.366972	-5.17948	2.22506e-07	7.632e-06
FNDC5	237.564	-1.2862	0.248331	-5.17938	2.22629e-07	7.632e-06
PPP1R14A	1879.85	-1.28696	0.248583	-5.17718	2.25265e-07	7.70027e-06
DCAF12L2	26.0697	-1.76186	0.340736	-5.17076	2.33139e-07	7.95804e-06
TAFA4	258.431	-2.86043	0.553611	-5.16686	2.38061e-07	8.1029e-06
CDK5R2	23.2795	-1.66738	0.322694	-5.16708	2.3778e-07	8.1029e-06
CACNA1B	40.0683	-2.06865	0.400468	-5.1656	2.39674e-07	8.14489e-06
FAM124A	427.475	-1.18428	0.229342	-5.1638	2.41992e-07	8.20165e-06
LINC01579	102.857	-2.02353	0.392505	-5.15542	2.53064e-07	8.55262e-06
DCT	20.7822	-1.55912	0.302501	-5.15412	2.54828e-07	8.60007e-06
MTND5P1	14.1606	-1.59292	0.309215	-5.15149	2.5842e-07	8.68333e-06
TGFB1I1	3574.43	-1.15055	0.223405	-5.15006	2.60409e-07	8.71458e-06
TMEM240	126.338	-1.11391	0.216466	-5.14589	2.66251e-07	8.86045e-06
CTF1	250.19	-1.10616	0.215237	-5.13925	2.75835e-07	9.12854e-06
GLIPR1L2	35.3277	-1.26466	0.246213	-5.13646	2.79963e-07	9.2171e-06
C14orf39	14.2009	-2.81822	0.548833	-5.13494	2.8223e-07	9.25047e-06
H1-4	18.8197	1.54844	0.301632	5.13354	2.84349e-07	9.30718e-06
DLGAP1-AS2	179.113	1.09693	0.213923	5.12766	2.93363e-07	9.57598e-06
IGSF1	139.599	-1.45017	0.283074	-5.12293	3.00826e-07	9.79284e-06
PITPNM3	1104.56	-1.26958	0.247949	-5.12033	3.04999e-07	9.91516e-06
GRIA2	35.8782	-2.29752	0.449484	-5.11147	3.19667e-07	1.03078e-05
CACNA1H	4226.58	-1.30541	0.255376	-5.11171	3.19263e-07	1.03078e-05
RGMA	4400.86	-1.50559	0.294768	-5.10771	3.26084e-07	1.04865e-05
B3GAT1	246.78	-1.70179	0.333295	-5.10595	3.29135e-07	1.05704e-05
BMPER	279.108	-1.29311	0.253326	-5.10453	3.31613e-07	1.06295e-05
SV2C	91.4396	-1.69417	0.33201	-5.10277	3.34719e-07	1.06922e-05
ANKRD35	322.05	-1.09272	0.214182	-5.10184	3.36373e-07	1.07307e-05
CDO1	276.96	-1.59666	0.313028	-5.10068	3.38438e-07	1.07822e-05
SYPL2	146.425	-1.10885	0.217702	-5.09343	3.5165e-07	1.11437e-05
SKIDA1	49.9342	-1.13344	0.222654	-5.09059	3.56952e-07	1.12669e-05
ACSM5	85.363	-1.28834	0.253096	-5.09033	3.57442e-07	1.12675e-05
NEFL	80.4805	-2.25448	0.442977	-5.08937	3.59256e-07	1.128e-05
PACRG	34.8264	-1.01166	0.198927	-5.0856	3.66473e-07	1.14915e-05
APLP1	411.053	-1.4962	0.294375	-5.08264	3.72218e-07	1.16563e-05
ATP2B3	15.8266	-2.1733	0.42762	-5.08231	3.72865e-07	1.16613e-05
PER1	2858.56	-1.09427	0.215376	-5.08073	3.75995e-07	1.17438e-05
ADAM33	2539.69	-1.36206	0.268104	-5.08033	3.76785e-07	1.17531e-05
CRTAC1	117.002	-1.49845	0.295124	-5.07736	3.82706e-07	1.18959e-05
CRHBP	44.4927	-1.06519	0.209809	-5.07692	3.83606e-07	1.19037e-05
CDHR3	403.336	-1.13425	0.223442	-5.07625	3.8495e-07	1.19277e-05
ST8SIA6-AS1	22.5027	2.60044	0.512396	5.07505	3.87397e-07	1.19593e-05
MIR23B	4.99417	-2.35895	0.464926	-5.07382	3.89904e-07	1.20056e-05
RHAG	4.8874	-3.3096	0.652691	-5.07069	3.9637e-07	1.21734e-05
ST8SIA3	18.3849	-2.13853	0.421781	-5.07024	3.97307e-07	1.21748e-05
NKAIN2	19.9795	-2.03431	0.40123	-5.07018	3.97437e-07	1.21748e-05
DIXDC1	3204.42	-1.09463	0.215926	-5.06946	3.98944e-07	1.21893e-05
ZNF835	74.6684	-1.09774	0.216624	-5.0675	4.03065e-07	1.22585e-05
C1QTNF3	629.712	-1.25044	0.246801	-5.0666	4.04987e-07	1.22957e-05
GLRB	202.138	-1.09851	0.216869	-5.06529	4.0777e-07	1.23645e-05
NCS1	2994.81	-1.37995	0.272554	-5.06302	4.12665e-07	1.24655e-05
ATP2B4	12684.4	-1.14609	0.226619	-5.05736	4.25102e-07	1.28088e-05
GRIK2	81.3682	-1.64404	0.325518	-5.05055	4.40531e-07	1.32237e-05
CTNNA2	44.2323	-1.85038	0.366632	-5.04696	4.48889e-07	1.3424e-05
BAG2	1932.02	-1.25525	0.248755	-5.04613	4.50859e-07	1.34503e-05
LINC02082	8.76734	-1.96825	0.390348	-5.04228	4.60014e-07	1.37052e-05
MYO16	43.1338	-1.13531	0.225287	-5.03938	4.67038e-07	1.38799e-05
STARD9	1642.44	-1.07935	0.214271	-5.03733	4.72064e-07	1.40118e-05
ITGA7	4552.89	-1.34538	0.267461	-5.03018	4.90027e-07	1.45269e-05
A2M-AS1	86.9789	-1.06104	0.21096	-5.02959	4.91539e-07	1.45537e-05
SLC6A15	20.5916	-2.57339	0.51173	-5.0288	4.93551e-07	1.45952e-05
PHOX2A	27.1385	-3.05556	0.608159	-5.02429	5.05309e-07	1.48327e-05
UCN2	15.8896	1.81579	0.361458	5.0235	5.07373e-07	1.4875e-05
CDH18	16.4996	-2.96462	0.590747	-5.01843	5.20945e-07	1.51984e-05
DAAM2	2380.34	-1.04349	0.207966	-5.0176	5.23215e-07	1.5246e-05
SHISAL1	1120.79	-1.60809	0.320742	-5.01367	5.34028e-07	1.55043e-05
C7	17545	-1.7158	0.342308	-5.01244	5.37451e-07	1.55659e-05
MIR133A1HG	27.7056	-1.69476	0.338129	-5.01218	5.38175e-07	1.5568e-05
ACTN2	257.285	-2.16382	0.431802	-5.01114	5.4109e-07	1.56334e-05
ZDHHC22	7.4553	-2.43514	0.486745	-5.0029	5.64743e-07	1.62009e-05
TACR2	1373.86	-2.02836	0.405438	-5.00288	5.64801e-07	1.62009e-05
AR	337.074	-1.29373	0.258591	-5.003	5.64448e-07	1.62009e-05
P2RY12	74.1932	-1.15923	0.231689	-5.00339	5.63321e-07	1.62009e-05
H2BC8	114.085	1.43337	0.286488	5.00324	5.6376e-07	1.62009e-05
ARC	255.982	-1.99741	0.399695	-4.99733	5.81287e-07	1.66339e-05
STRIP2	185.975	1.165	0.233484	4.98965	6.04896e-07	1.71859e-05
SMYD1	1069.37	-3.20116	0.64184	-4.98748	6.11726e-07	1.73373e-05
ESRRG	660.386	-2.39986	0.481198	-4.98727	6.12399e-07	1.73373e-05
PRRT4	56.9363	-1.93604	0.388347	-4.98533	6.18551e-07	1.747e-05
FRMPD4	9.72926	-2.13293	0.428076	-4.9826	6.27356e-07	1.76978e-05
SLC18A3	41.0381	-3.04322	0.610878	-4.98172	6.3023e-07	1.77579e-05
COX7A1	657.997	-1.07403	0.215669	-4.97999	6.35882e-07	1.7875e-05
RYR3-DT	9.36924	-2.89488	0.581455	-4.97868	6.40181e-07	1.7931e-05
ABI3BP	4260.45	-1.24861	0.251139	-4.9718	6.63339e-07	1.84765e-05
PNMA8B	133.911	-1.00103	0.201352	-4.97157	6.64136e-07	1.84765e-05
ATP2B2	22.1117	-1.78477	0.359069	-4.97054	6.67671e-07	1.85289e-05
CABP7	31.5413	-1.98344	0.399094	-4.96986	6.70021e-07	1.85699e-05
SCUBE1	470.763	-1.14217	0.229836	-4.96947	6.7135e-07	1.85699e-05
FGFR1	4767.32	-1.02278	0.205958	-4.96596	6.83631e-07	1.8884e-05
LRRTM4	17.1081	-1.66867	0.336118	-4.96454	6.88648e-07	1.90006e-05
MORN5	168.088	-2.75257	0.554832	-4.96109	7.00974e-07	1.92962e-05
LRRC3B	17.6864	-1.4308	0.288467	-4.96001	7.04902e-07	1.9382e-05
STMN4	18.2531	-2.33704	0.471267	-4.95905	7.08386e-07	1.94554e-05
TRIB3	462.997	1.08251	0.218722	4.94923	7.45064e-07	2.03458e-05
NTRK2	801.81	-1.54213	0.311625	-4.94866	7.47256e-07	2.03824e-05
SCN1A-AS1	3.68372	-2.83841	0.573961	-4.9453	7.60286e-07	2.06762e-05
FGF10	856.971	-1.37346	0.277748	-4.94499	7.61489e-07	2.06762e-05
TDRD10	86.3309	-1.00913	0.20407	-4.94499	7.61462e-07	2.06762e-05
BVES-AS1	43.5551	-1.51804	0.307021	-4.94441	7.63757e-07	2.07125e-05
PDE1C	655.982	-1.00271	0.202858	-4.94291	7.69668e-07	2.08272e-05
LINC02767	112.291	-1.00631	0.203625	-4.94197	7.73387e-07	2.09042e-05
PDCD5P1	16.3578	1.14496	0.231763	4.94022	7.80344e-07	2.10684e-05
CBLIF	9899.97	-3.84342	0.778026	-4.93997	7.81344e-07	2.10716e-05
PLAAT5	145.981	-1.38215	0.279832	-4.93922	7.84355e-07	2.11289e-05
MT1JP	15.3696	-1.97196	0.399341	-4.93804	7.89129e-07	2.12336e-05
WASF1	522.102	-1.1587	0.234664	-4.93767	7.90602e-07	2.12493e-05
LRRC4C	85.8363	-1.51088	0.306246	-4.93354	8.07536e-07	2.15682e-05
ADD2	129.818	-1.24085	0.251529	-4.93324	8.08784e-07	2.15682e-05
BHMT2	500.539	-1.15989	0.235326	-4.92886	8.2712e-07	2.19104e-05
LRRC2	219.351	-1.14257	0.231785	-4.92945	8.24615e-07	2.19104e-05
RAMP1	2091.09	-1.12129	0.227552	-4.92761	8.32411e-07	2.1982e-05
EML1	2510.34	-1.06183	0.215488	-4.92757	8.3258e-07	2.1982e-05
LRRC4	207.995	-1.05038	0.213242	-4.92578	8.40249e-07	2.21599e-05
ADRB3	52.2657	-1.97641	0.401353	-4.92438	8.46295e-07	2.22948e-05
FPR2	139.451	1.51576	0.307929	4.92245	8.5466e-07	2.24904e-05
CASQ1	113.194	-1.77006	0.359703	-4.92088	8.61551e-07	2.26356e-05
CCKBR	318.923	-2.60979	0.530466	-4.91981	8.66285e-07	2.27212e-05
HCRTR1	11.393	-1.50487	0.305974	-4.9183	8.72979e-07	2.28466e-05
CD36	4284.15	-1.31968	0.268495	-4.91509	8.87428e-07	2.31487e-05
SERPINI2	4.73924	-2.19648	0.447078	-4.91297	8.97092e-07	2.33753e-05
PTPRZ1	421.847	-1.18329	0.240967	-4.91059	9.08014e-07	2.36084e-05
ADAMTS9-AS1	104.18	-1.68731	0.343733	-4.90878	9.16429e-07	2.38013e-05
RADIL	115.254	-1.17037	0.238538	-4.90645	9.27416e-07	2.39925e-05
GAST	1102.33	-4.59778	0.937458	-4.90452	9.36582e-07	2.4167e-05
LINC01945	3.02837	-4.49284	0.916455	-4.90241	9.46657e-07	2.43744e-05
AMER2	12.6198	-2.7759	0.566906	-4.89658	9.75207e-07	2.50017e-05
LCN10	31.5292	-1.565	0.319641	-4.89613	9.77428e-07	2.50318e-05
HMX3	15.7371	-1.92698	0.393759	-4.8938	9.89059e-07	2.52755e-05
CFAP221	106.413	-1.37633	0.281327	-4.89228	9.96764e-07	2.54452e-05
RELN	373.144	-1.45367	0.297245	-4.89047	1.00598e-06	2.5653e-05
RTL3	26.8344	-1.98411	0.405827	-4.88904	1.01326e-06	2.58112e-05
CHIA	70.7392	-4.54776	0.93085	-4.8856	1.03112e-06	2.61571e-05
F8	695.936	-1.06665	0.218355	-4.88496	1.03451e-06	2.61571e-05
FERMT2	5419.89	-1.05239	0.215429	-4.88507	1.03393e-06	2.61571e-05
CHRNA3	482.134	-2.01643	0.413684	-4.87432	1.09181e-06	2.73744e-05
CHL1-AS2	6.07004	-1.65401	0.339814	-4.86741	1.13068e-06	2.82009e-05
LINC02777	48.4678	-1.02122	0.209859	-4.86625	1.13738e-06	2.8309e-05
TRIM58	49.0113	-1.2569	0.258586	-4.86065	1.17003e-06	2.9061e-05
ACTA2	21052.7	-1.246	0.256544	-4.85688	1.19251e-06	2.95273e-05
DGKB	76.9867	-1.74415	0.35926	-4.85483	1.20488e-06	2.98026e-05
MSX2	180.993	1.08882	0.224356	4.85309	1.2155e-06	3.00032e-05
RSPO1	184.263	-1.40011	0.288805	-4.84794	1.2475e-06	3.06665e-05
LOXL4	272.886	-1.0113	0.208809	-4.84321	1.27756e-06	3.13409e-05
LUCAT1	122.969	1.4157	0.292965	4.83232	1.34951e-06	3.28028e-05
KCNMA1	4599.78	-1.51079	0.312757	-4.83056	1.36151e-06	3.30274e-05
DEFB124	17.7292	-1.67471	0.346809	-4.82891	1.37285e-06	3.31677e-05
NLGN1	152.439	-1.2127	0.251162	-4.82837	1.37656e-06	3.31701e-05
FAM110D	467.899	-1.08575	0.224862	-4.8285	1.37566e-06	3.31701e-05
PDZRN3	2580.71	-1.06414	0.220407	-4.82809	1.3785e-06	3.31701e-05
CALN1	5.50442	-2.30723	0.477943	-4.82743	1.38309e-06	3.3198e-05
MSRB3	6131.3	-1.22909	0.254794	-4.82385	1.40812e-06	3.3612e-05
CFAP91	70.6661	-1.04949	0.217578	-4.82351	1.41052e-06	3.36358e-05
MYMX	34.6387	-1.39347	0.288939	-4.82272	1.4161e-06	3.37352e-05
IL1B	1141.51	1.36611	0.283383	4.82073	1.43031e-06	3.40397e-05
TRIM55	27.645	-1.80191	0.373814	-4.82032	1.43326e-06	3.40759e-05
CSF2	26.8828	2.04638	0.424678	4.81866	1.44526e-06	3.4259e-05
ESYT3	164.256	-1.12315	0.233173	-4.8168	1.4588e-06	3.45113e-05
SYT15	46.6836	-1.13583	0.235861	-4.81568	1.46702e-06	3.46715e-05
LCN6	8.56382	-1.69426	0.352392	-4.80788	1.52538e-06	3.58734e-05
MEIS1	1964.38	-1.0056	0.209326	-4.804	1.55525e-06	3.64682e-05
EFNA3	90.032	1.31817	0.274528	4.80161	1.57398e-06	3.68052e-05
F12	107.341	1.22839	0.255998	4.79843	1.59912e-06	3.73206e-05
NPTXR	605.922	-1.02163	0.212934	-4.79786	1.60373e-06	3.73849e-05
LINC02145	9.19862	-1.37847	0.287327	-4.79757	1.60601e-06	3.74015e-05
KCNJ9	8.40009	-1.67951	0.350458	-4.79233	1.64855e-06	3.80952e-05
ASB11	41.1888	-3.28747	0.686266	-4.79038	1.66466e-06	3.83933e-05
GDF5	9.05198	-1.96084	0.40938	-4.78978	1.66962e-06	3.84134e-05
STON1	1256.55	-1.1103	0.231804	-4.78982	1.66927e-06	3.84134e-05
SPOCD1	121.162	1.11035	0.23182	4.78969	1.67036e-06	3.84134e-05
AOC3	6292.37	-1.16673	0.244037	-4.78095	1.74465e-06	3.98916e-05
C1QTNF9	26.742	-1.51491	0.316945	-4.77973	1.75533e-06	4.00209e-05
AARD	108.198	-1.6326	0.341625	-4.77894	1.76223e-06	4.01399e-05
NXPH3	563.981	-1.36963	0.28669	-4.77738	1.77594e-06	4.04137e-05
NEXN	2952.56	-1.23463	0.258501	-4.7761	1.78727e-06	4.06328e-05
RBP7	299.984	-1.2964	0.271737	-4.77078	1.83513e-06	4.15628e-05
ANGPTL7	236.651	-1.94344	0.407479	-4.76943	1.84743e-06	4.17227e-05
RHOV	120.923	1.70678	0.358096	4.76625	1.87682e-06	4.23464e-05
LINC01625	8.61355	-1.84695	0.387578	-4.76538	1.88497e-06	4.24392e-05
PGR-AS1	4.30605	-1.67251	0.351049	-4.76432	1.89492e-06	4.25538e-05
RPS20P22	11.5807	-1.83968	0.386354	-4.76164	1.92029e-06	4.30425e-05
FABP4	2926.25	-1.96359	0.412408	-4.76128	1.92371e-06	4.30788e-05
HMCN2	1354.12	-1.14805	0.241624	-4.75138	2.02036e-06	4.48442e-05
UBE2QL1	92.6639	-1.20341	0.253951	-4.73874	2.15056e-06	4.74912e-05
MAP3K20	8820.2	-1.12071	0.236528	-4.73817	2.15652e-06	4.75789e-05
LMO3	554.294	-1.39147	0.293779	-4.73645	2.17499e-06	4.7847e-05
SLC16A12	37.5538	-1.14984	0.242773	-4.73629	2.17668e-06	4.7847e-05
STMN2	304.864	-1.5602	0.329519	-4.73478	2.19288e-06	4.81587e-05
CARD14	116.295	1.01149	0.213655	4.73422	2.19894e-06	4.82475e-05
LMOD3	42.7523	-1.50769	0.318535	-4.73319	2.21018e-06	4.84052e-05
TSPAN18	2269.18	-1.06205	0.224507	-4.7306	2.23854e-06	4.88027e-05
SUSD5	267.496	-1.46834	0.31044	-4.72986	2.24671e-06	4.8847e-05
OXCT1-AS1	21.6951	-1.14798	0.243085	-4.72254	2.32916e-06	5.05477e-05
PELATON	200.647	1.24162	0.262931	4.72221	2.33298e-06	5.05846e-05
TMEM151B	12.9201	-1.84004	0.389871	-4.7196	2.36304e-06	5.11437e-05
ABCA9	581.55	-1.32153	0.280355	-4.71376	2.43183e-06	5.23952e-05
SMIM28	3.12595	-3.48987	0.74086	-4.71057	2.47023e-06	5.30789e-05
KCNA2	162.234	-1.12357	0.238565	-4.7097	2.48081e-06	5.32158e-05
ADGRD1	905.378	-1.12625	0.239254	-4.70735	2.50961e-06	5.36836e-05
ACSM6	23.0681	-2.195	0.466816	-4.70208	2.57527e-06	5.48426e-05
LGI1	49.0062	-1.60704	0.342027	-4.69858	2.61981e-06	5.55778e-05
PLEKHG4B	77.0858	-1.44096	0.307168	-4.6911	2.71738e-06	5.71057e-05
JAKMIP2	163.899	-1.21072	0.258151	-4.68996	2.73263e-06	5.73755e-05
CAMK2B	52.8643	-1.36151	0.29032	-4.68967	2.73647e-06	5.73812e-05
H4C5	27.6191	1.48567	0.316803	4.68958	2.7377e-06	5.73812e-05
MPPED2	117.357	-1.21484	0.259142	-4.68794	2.7597e-06	5.77552e-05
GDNF-AS1	31.0903	-1.34869	0.288005	-4.68289	2.82859e-06	5.90274e-05
CYP4F24P	45.8462	-1.30596	0.279123	-4.6788	2.88554e-06	6.01108e-05
CXCL9	1867.48	1.33312	0.285077	4.67634	2.92035e-06	6.0713e-05
IGSF9B	1761.96	-1.40801	0.301252	-4.67384	2.95618e-06	6.11042e-05
ZNF728	22.2379	-1.3783	0.294876	-4.67419	2.95123e-06	6.11042e-05
TPO	73.2151	-1.27136	0.272007	-4.67401	2.95381e-06	6.11042e-05
TIMP4	184.548	-1.46844	0.314243	-4.67294	2.96923e-06	6.1299e-05
SCG3	73.5655	-1.2926	0.276627	-4.67272	2.9724e-06	6.1299e-05
HEPACAM	24.4814	-2.53475	0.543042	-4.66768	3.04624e-06	6.25316e-05
CHRNB4	39.1366	-1.67175	0.358192	-4.66718	3.05359e-06	6.26287e-05
SLITRK1	5.08214	-2.69685	0.577914	-4.66653	3.06334e-06	6.27749e-05
CDKL2	113.365	-1.35616	0.290721	-4.66483	3.08867e-06	6.31315e-05
ADRA1D	130.104	-1.59359	0.341857	-4.66158	3.13789e-06	6.4028e-05
PRKAR2B	687.103	-1.10929	0.238026	-4.66038	3.15622e-06	6.4347e-05
SCNN1B	397.204	-1.93443	0.415109	-4.66004	3.16144e-06	6.43985e-05
INMT	868.228	-1.11595	0.23951	-4.65932	3.17258e-06	6.45155e-05
CYP1B1-AS1	68.1554	-1.13199	0.243001	-4.6584	3.18681e-06	6.46946e-05
CLIP3	1197.75	-1.05636	0.226931	-4.65498	3.24009e-06	6.56091e-05
MPPED1	9.62226	-1.75538	0.377294	-4.65254	3.27865e-06	6.63337e-05
CXCL3	860.303	1.42917	0.307246	4.65154	3.29473e-06	6.65464e-05
RFX8	20.9336	1.046	0.224987	4.64914	3.33327e-06	6.70413e-05
CLCNKB	16.741	-1.52814	0.328746	-4.64839	3.3453e-06	6.71139e-05
ACSBG1	40.1672	-1.13114	0.243394	-4.64733	3.36252e-06	6.74027e-05
PRPH	53.6775	-1.83059	0.394078	-4.64525	3.39669e-06	6.80305e-05
KCNQ4	290.629	-1.09284	0.235282	-4.6448	3.40399e-06	6.81197e-05
PTPRQ	16.3737	-2.11066	0.454898	-4.63984	3.48671e-06	6.94841e-05
SLITRK2	36.431	-1.54582	0.333324	-4.6376	3.52475e-06	7.00013e-05
MCEMP1	47.9462	1.665	0.359091	4.63671	3.54006e-06	7.01378e-05
NPY5R	16.3241	-2.12795	0.459023	-4.63582	3.55533e-06	7.03236e-05
AQP4	141.563	-2.77466	0.598616	-4.63513	3.56714e-06	7.04406e-05
KBTBD12	268.434	-1.22279	0.263938	-4.63285	3.60665e-06	7.09863e-05
GADD45B	3442.85	-1.00577	0.21731	-4.62825	3.68763e-06	7.23417e-05
SHISA6	105.739	-1.24063	0.268139	-4.62682	3.71315e-06	7.27229e-05
NPPC	42.4594	-1.80615	0.390928	-4.62015	3.83465e-06	7.47139e-05
SRPX	1393.61	-1.23144	0.266544	-4.62004	3.83663e-06	7.47139e-05
CEMIP	1333.5	1.54976	0.335521	4.61896	3.85675e-06	7.49212e-05
MMP8	9.6793	3.04009	0.658665	4.61553	3.92096e-06	7.59217e-05
CALCB	10.0734	-2.00875	0.435776	-4.6096	4.03437e-06	7.76145e-05
ASTN1	61.8643	-1.41728	0.307618	-4.60727	4.0799e-06	7.83643e-05
GLDC	70.2379	1.51397	0.328605	4.60727	4.07981e-06	7.83643e-05
LINC01695	5.89371	-1.64528	0.357292	-4.60488	4.12713e-06	7.92077e-05
GPIHBP1	351.217	-1.37893	0.299526	-4.60371	4.15021e-06	7.94592e-05
NTRK3	231.326	-1.49575	0.325016	-4.60207	4.18321e-06	7.9963e-05
ACTG1P22	3.72927	2.08002	0.452531	4.5964	4.29845e-06	8.15785e-05
PLAC9	732.36	-1.05505	0.229574	-4.59568	4.31335e-06	8.17962e-05
CAMK2A	101.494	-1.60339	0.349105	-4.59287	4.37195e-06	8.2645e-05
IGFBP6	1997.61	-1.10192	0.240046	-4.59046	4.42279e-06	8.34741e-05
PCDH19	121.9	-1.05454	0.229736	-4.5902	4.42819e-06	8.35099e-05
CHRM2	915.679	-1.98355	0.432188	-4.58956	4.44181e-06	8.3569e-05
ANKRD63	5.43146	-2.8142	0.613822	-4.58472	4.54594e-06	8.5103e-05
AKAP6	805.662	-1.38297	0.301626	-4.58504	4.53903e-06	8.5103e-05
HOXA4	105.712	-1.10926	0.242103	-4.58176	4.61073e-06	8.61367e-05
DLK1	32.2373	-2.95959	0.64609	-4.58078	4.63249e-06	8.64755e-05
BHMT	37.3669	-1.85366	0.4047	-4.58034	4.64219e-06	8.65891e-05
PRLHR	11.9023	-2.5281	0.552043	-4.57954	4.66003e-06	8.68527e-05
CLEC4GP1	28.7192	-1.91606	0.418412	-4.57935	4.66425e-06	8.68527e-05
C3orf70	877.884	-1.03976	0.227095	-4.57854	4.68237e-06	8.69988e-05
ITGB1BP2	126.287	-1.21815	0.266128	-4.57732	4.70981e-06	8.74407e-05
DCLK2	467.894	-1.04624	0.228615	-4.57643	4.72976e-06	8.77429e-05
SERTM1	17.762	-1.95724	0.42786	-4.57447	4.77417e-06	8.84295e-05
MSANTD1	50.7906	-1.28069	0.280169	-4.57113	4.85108e-06	8.96e-05
CCDC136	693.378	-1.42054	0.311322	-4.56293	5.04447e-06	9.2575e-05
BDNF	49.4618	1.06726	0.234102	4.55896	5.14071e-06	9.40521e-05
CLDN10	30.7657	-1.74331	0.38265	-4.55589	5.21637e-06	9.52904e-05
TESMIN	135.184	1.01289	0.222632	4.5496	5.3748e-06	9.75137e-05
SPATA4	7.03418	-1.97308	0.433942	-4.54687	5.44502e-06	9.87126e-05
OPCML	46.8555	-1.1483	0.252661	-4.54481	5.49841e-06	9.96051e-05
KCNIP1	55.32	-1.23649	0.272236	-4.54198	5.57295e-06	0.000100504
LGR5	300.51	1.57996	0.347953	4.54072	5.60625e-06	0.000101022
AIF1L	1019.47	-1.01166	0.222901	-4.53859	5.6632e-06	0.000101742
PGA3	10520.5	-4.10299	0.904304	-4.53718	5.70121e-06	0.000102348
H2BC18	104.868	1.17739	0.259667	4.53425	5.78092e-06	0.000103623
FZD10	99.7102	1.01463	0.224148	4.52663	5.99325e-06	0.000106947
OLFM3	12.8189	-2.20423	0.487284	-4.52351	6.08223e-06	0.000108293
SLC11A1	540.217	1.15185	0.254729	4.52187	6.12946e-06	0.000108939
COL2A1	191.187	-3.55576	0.787652	-4.51438	6.35016e-06	0.000112476
VIT	212.267	-1.70658	0.378399	-4.51001	6.48256e-06	0.000114145
GALNT13	62.4486	-1.5794	0.35036	-4.50793	6.54638e-06	0.00011495
CTSLP3	3.78083	-1.59949	0.354889	-4.50702	6.57442e-06	0.000115337
MYT1L	8.22356	-2.34655	0.521129	-4.50281	6.70605e-06	0.000117388
WSCD2	223.092	-1.2928	0.287349	-4.49906	6.82555e-06	0.000118899
ABCA8	2809.53	-1.13803	0.252952	-4.499	6.82724e-06	0.000118899
GRP	104.007	-2.44635	0.543955	-4.49735	6.88072e-06	0.000119498
LINC00923	61.7408	-1.36595	0.303767	-4.49671	6.90114e-06	0.00011975
CDC25A	223.886	1.0041	0.223418	4.49426	6.98137e-06	0.000120933
ADGRB3	193.855	-1.42674	0.317756	-4.49005	7.12055e-06	0.000122844
NTN1	2306.45	-1.08035	0.24071	-4.48819	7.18314e-06	0.000123478
GTSE1	375.468	1.06394	0.237066	4.48793	7.1918e-06	0.000123538
CXCL11	384.661	1.36115	0.303505	4.48476	7.2997e-06	0.000124823
PDE1B	375.935	-1.00147	0.223339	-4.48409	7.32245e-06	0.000124995
EVA1A	94.1215	1.10138	0.245743	4.48184	7.40022e-06	0.000126211
AOC4P	46.7579	-1.35408	0.302237	-4.48018	7.45807e-06	0.000127106
H2BC11	68.7136	1.04931	0.234624	4.47229	7.73871e-06	0.000130955
ELAVL4	57.4327	-1.30926	0.292804	-4.47144	7.7694e-06	0.000131381
CTXN1	305.309	-1.22743	0.274621	-4.46953	7.83926e-06	0.000132375
CDON	882.185	-1.25676	0.281216	-4.46903	7.85767e-06	0.000132593
FRMPD3	141.983	-1.40947	0.315415	-4.46861	7.87283e-06	0.000132755
IGFN1	306.746	-2.03586	0.455852	-4.46606	7.96732e-06	0.000134253
GAS1RR	86.7051	-1.25967	0.282101	-4.46533	7.99466e-06	0.000134582
GBP5	1526.85	1.00108	0.224194	4.46524	7.99806e-06	0.000134582
MT1M	818.4	-1.43079	0.320741	-4.46088	8.16239e-06	0.000136577
MROH7	35.8547	-1.05693	0.237564	-4.44902	8.62633e-06	0.000143336
SLC2A12	338.477	-1.31166	0.294869	-4.44828	8.65596e-06	0.000143629
LRRTM1	74.1467	-1.6557	0.372433	-4.44564	8.76298e-06	0.000145102
MYOT	7.62495	-1.13266	0.25481	-4.4451	8.78511e-06	0.000145314
GABRA5	27.5365	-2.36713	0.532697	-4.44368	8.84341e-06	0.000146029
LAMA1	88.8222	1.18294	0.266202	4.44378	8.83918e-06	0.000146029
KIAA0408	9.37349	-1.60328	0.360969	-4.4416	8.92911e-06	0.000147199
GK-AS1	14.0899	1.08513	0.244475	4.43862	9.05391e-06	0.000148365
TMEM132C	189.928	-1.60931	0.36276	-4.43628	9.15281e-06	0.000149078
CD80	67.2297	1.02868	0.232109	4.43189	9.34107e-06	0.000151937
CLEC3B	382.62	-1.10595	0.249829	-4.42683	9.56302e-06	0.00015502
NUDT10	64.6379	-1.07961	0.243953	-4.42551	9.62146e-06	0.000155756
ALDH1A2	157.368	-1.29918	0.293621	-4.42469	9.65824e-06	0.000155927
SBSPON	855.769	-1.21135	0.273781	-4.42454	9.6647e-06	0.000155927
GACAT2	10.1106	-1.72804	0.390597	-4.4241	9.68439e-06	0.000156034
FOXM1	625.116	1.02574	0.231925	4.42272	9.74677e-06	0.000156934
LINGO2	17.8369	-1.72393	0.389812	-4.42246	9.75849e-06	0.000156988
RXFP4	17.5392	1.61545	0.365334	4.42183	9.78666e-06	0.000157047
SEZ6	14.7236	-1.25948	0.284922	-4.42046	9.84929e-06	0.000157628
PPP1R42	2.91127	-1.9921	0.451058	-4.4165	1.00314e-05	0.000160113
SPX	51.284	-1.78419	0.404449	-4.4114	1.02704e-05	0.000163166
SLITRK6	199.982	-1.07714	0.244346	-4.40825	1.04211e-05	0.000164792
ART4	44.7042	-1.43116	0.324725	-4.40729	1.04674e-05	0.000165103
NFIB-AS1	14.3912	-1.48358	0.336988	-4.40248	1.0702e-05	0.000168123
SCRG1	558.889	-1.53045	0.347865	-4.39956	1.08469e-05	0.000170063
NIPAL4-DT	9.7108	-1.83239	0.416605	-4.39839	1.09058e-05	0.000170639
TRPM3	33.7191	-1.1267	0.25617	-4.39826	1.09121e-05	0.000170639
MLLT11	232.067	-1.06707	0.242628	-4.39798	1.09265e-05	0.000170751
PODN	4578.82	-1.01958	0.231863	-4.39734	1.09587e-05	0.000171142
KIRREL3	65.0468	-1.12562	0.256111	-4.39507	1.10739e-05	0.00017249
LINC01783	11.3291	-1.58201	0.360017	-4.39427	1.11144e-05	0.000173008
PDLIM3	6589.39	-1.11405	0.253573	-4.39339	1.11594e-05	0.000173483
SULT1C4	287.934	-1.03428	0.235497	-4.39189	1.12367e-05	0.000174457
DPH6-DT	10.841	-1.10154	0.250981	-4.38894	1.13904e-05	0.000176613
ENTPD3	199.704	-1.15861	0.264025	-4.38828	1.14253e-05	0.000176925
CCNE1	355.737	1.19928	0.273412	4.38636	1.15262e-05	0.000178257
HS6ST2	166.457	-1.57449	0.359147	-4.38398	1.16528e-05	0.000179518
OSM	439.652	1.2878	0.295057	4.36458	1.27368e-05	0.000193474
DCLK1	1149.69	-1.20691	0.276758	-4.36088	1.29542e-05	0.000196152
MMP9	765.573	1.25968	0.289103	4.35718	1.31746e-05	0.000198985
MROH2B	6.54479	-2.03895	0.468247	-4.35443	1.33416e-05	0.000201126
BEX1	142.237	-1.37569	0.315989	-4.35361	1.33915e-05	0.00020175
C6orf223	142.317	1.77404	0.407746	4.35084	1.35619e-05	0.000203932
TUBB2B	216.903	-1.04524	0.240436	-4.34726	1.37849e-05	0.000206894
CHAD	53.4309	-1.30359	0.300012	-4.34513	1.39192e-05	0.000208257
IMPG2	36.0646	-1.03136	0.237416	-4.3441	1.3985e-05	0.000208849
MIR1-1HG	8.61647	-2.42359	0.558134	-4.34231	1.40992e-05	0.000209899
LINC00682	8.87685	-2.70225	0.62238	-4.3418	1.41319e-05	0.000210123
CEND1	50.0792	-1.13778	0.262083	-4.34129	1.41646e-05	0.000210348
GNMT	47.5621	-1.26712	0.291939	-4.34036	1.42249e-05	0.000211111
CEACAM3	51.8789	1.24292	0.28651	4.33813	1.43698e-05	0.00021247
PDCD5P2	4.50865	1.48564	0.342733	4.33468	1.45971e-05	0.000215698
MMD2	2.98906	-3.42474	0.790212	-4.33395	1.46456e-05	0.000216147
MIR7152	1.77458	-2.65817	0.613568	-4.33231	1.47555e-05	0.000217232
RDH12	158.201	-1.97233	0.455497	-4.33006	1.49069e-05	0.000219056
VXN	8.05406	-2.75479	0.63636	-4.32899	1.49796e-05	0.00021972
SLC30A8	16.9137	-1.48374	0.342798	-4.32831	1.50255e-05	0.000220257
SPOCK3	22.0274	-1.64826	0.380821	-4.32817	1.50353e-05	0.000220266
LRRC3-DT	9.31159	-1.77404	0.409985	-4.32708	1.511e-05	0.000220954
DPP10-AS1	6.17642	-2.31093	0.53478	-4.32127	1.55131e-05	0.000225874
TACR1	114.81	-1.25696	0.290885	-4.32115	1.55221e-05	0.000225874
CNMD	3.61554	3.29169	0.761868	4.32055	1.55638e-05	0.000226342
ZFHX4-AS1	31.3635	-1.5861	0.367219	-4.31923	1.56574e-05	0.000227427
PNMA8A	306.32	-1.07446	0.24897	-4.31563	1.59147e-05	0.000230265
LMO1	151.869	-2.32467	0.539468	-4.3092	1.63847e-05	0.0002357
LINC01797	10.8522	-1.79971	0.417717	-4.30843	1.64419e-05	0.000236379
CCN5	380.242	-1.70822	0.397039	-4.30239	1.68963e-05	0.000242475
PLA2G2A	5587.91	1.80301	0.419636	4.2966	1.73436e-05	0.000247852
CSPG4	3381.77	-1.02131	0.237722	-4.29622	1.73736e-05	0.000248132
OPRM1	9.0629	-2.55819	0.596243	-4.29052	1.78254e-05	0.000253369
LYPLAL1-DT	20.6547	-1.25404	0.292669	-4.28485	1.82862e-05	0.000259306
VSTM2A	71.811	-2.10245	0.490719	-4.28443	1.83208e-05	0.000259643
EDARADD	65.0144	-1.20482	0.281374	-4.28189	1.85309e-05	0.000261999
SNCG	672.801	-1.13755	0.265871	-4.27857	1.88096e-05	0.000265155
SMOC2	10200.8	-1.19973	0.280453	-4.27783	1.88723e-05	0.000265881
CYP4F29P	26.4471	-1.25878	0.294308	-4.27709	1.8935e-05	0.00026645
SEC14L5	61.5301	-1.1227	0.262545	-4.27624	1.90078e-05	0.000267317
PRELP	4123.36	-1.29451	0.302771	-4.27554	1.90674e-05	0.000267998
SORCS3	26.9967	-1.72307	0.403024	-4.27536	1.90831e-05	0.000268061
PTCHD1	309.859	-1.6176	0.378515	-4.27354	1.92394e-05	0.000269939
C1QTNF7	658.74	-1.00676	0.23563	-4.27265	1.93166e-05	0.000270832
CDH2	257.759	-1.20081	0.281128	-4.27138	1.94266e-05	0.000272087
SLC17A7	68.5943	-1.0828	0.253791	-4.26652	1.98544e-05	0.000277103
DUSP9	11.7733	2.31609	0.543215	4.26367	2.01094e-05	0.000279846
MLIP	19.4383	-1.42072	0.333517	-4.25981	2.04601e-05	0.000284064
CACNB2	397.628	-1.01196	0.23767	-4.25782	2.06429e-05	0.000286083
TRIM74	43.9089	-1.26862	0.29799	-4.25724	2.06964e-05	0.000286512
FAM138B	3.2074	-1.87594	0.440713	-4.2566	2.07557e-05	0.000287166
SPHKAP	10.7399	-2.47856	0.582849	-4.25249	2.11406e-05	0.000290844
DLX1	17.4457	-1.48763	0.34986	-4.25208	2.11794e-05	0.000291174
L1CAM	1145.27	-1.28898	0.303194	-4.25135	2.12486e-05	0.000291958
LINC01537	29.2125	-1.27991	0.301271	-4.24837	2.15335e-05	0.000295362
PKD1L2	60.0908	-1.31046	0.308697	-4.24513	2.18465e-05	0.000298969
ACTA1	26.4314	-1.81376	0.42731	-4.2446	2.18987e-05	0.000299341
LINC01985	4.08599	-1.5511	0.365578	-4.24288	2.20673e-05	0.000301301
STYXL2	37.4332	-2.15448	0.508002	-4.24108	2.22444e-05	0.0003032
MMP1	2493.98	1.58624	0.374052	4.24069	2.22833e-05	0.000303556
PTGES3L	82.716	-1.1628	0.2743	-4.23917	2.24348e-05	0.000305272
MTHFD2P1	8.74251	-2.10395	0.496549	-4.23715	2.26377e-05	0.000307507
LINC01668	2.99505	-1.93168	0.456034	-4.23582	2.27721e-05	0.000309158
PGA5	2421.19	-3.64901	0.86252	-4.23063	2.33033e-05	0.000315116
SCAT1	17.7304	1.21627	0.287598	4.22906	2.34673e-05	0.000316974
ABCA10	488.924	-1.08127	0.255713	-4.22845	2.35302e-05	0.000317286
GLP1R	85.2435	-1.58513	0.374969	-4.22734	2.36465e-05	0.000318136
C12orf54	4.15803	-1.66998	0.395311	-4.22447	2.39507e-05	0.000321686
FCER1A	232.151	-1.0608	0.251304	-4.2212	2.43009e-05	0.00032584
SLC1A2	132.38	-1.29238	0.306232	-4.22026	2.44017e-05	0.000326641
ODAD2	57.2778	-1.4306	0.339031	-4.21968	2.44654e-05	0.000327127
SILC1	97.6397	-2.60321	0.617016	-4.21903	2.45357e-05	0.000327883
TCEAL5	30.7049	-1.30219	0.308687	-4.21847	2.45963e-05	0.000328326
CPXM2	3687.88	-1.24949	0.296312	-4.21681	2.47785e-05	0.00033039
RLBP1	9.79418	-2.09029	0.495803	-4.21597	2.4871e-05	0.000331437
MAPK4	280.031	-1.54181	0.365939	-4.2133	2.51666e-05	0.000335004
AHNAK2	4800.2	-1.21951	0.289481	-4.21276	2.52273e-05	0.000335438
GCNT4	778.403	-1.15737	0.275004	-4.20856	2.56998e-05	0.000340584
FAM189A1	22.7919	-2.22641	0.529665	-4.20342	2.62907e-05	0.000347067
IFNG	32.5184	1.30103	0.309756	4.20016	2.66728e-05	0.000350946
CFHR1	15.0535	-1.83324	0.436675	-4.19819	2.69059e-05	0.00035343
ETV4	561.258	1.20564	0.287221	4.19759	2.69769e-05	0.00035399
PI15	580.337	1.37068	0.326551	4.19746	2.6993e-05	0.00035399
SATB2-AS1	45.3385	1.08756	0.259117	4.19719	2.70247e-05	0.000354211
IL1A	53.5343	1.61307	0.384397	4.19635	2.71246e-05	0.000354937
FRMPD1	21.5535	-1.28487	0.306212	-4.19601	2.71655e-05	0.000355277
FAM83A-AS1	5.74163	2.36641	0.564254	4.19387	2.74237e-05	0.000357878
FOXJ1	161.393	1.8075	0.431315	4.19066	2.78139e-05	0.000361975
LAMC3	214.212	1.16207	0.27746	4.18825	2.81108e-05	0.000365441
MRGPRF-AS1	29.5368	-1.31854	0.315038	-4.18535	2.8473e-05	0.000368945
LINC00595	26.6912	-1.36015	0.325063	-4.18425	2.86106e-05	0.000369926
LINC00856	26.6912	-1.36015	0.325063	-4.18425	2.86106e-05	0.000369926
GPR156	17.8694	-1.31659	0.314639	-4.18446	2.8585e-05	0.000369926
TMC3	17.2578	-1.24665	0.297929	-4.1844	2.85916e-05	0.000369926
MESP2	13.5384	1.44342	0.345091	4.18272	2.88047e-05	0.000371631
PCDHA10	50.5011	-1.04437	0.249706	-4.18238	2.88475e-05	0.000371981
ADGRB3-DT	58.7243	-1.40261	0.335433	-4.18151	2.89586e-05	0.000373205
UCHL1	635.237	-1.18883	0.284401	-4.1801	2.91381e-05	0.000374315
PEG10	1179.67	-1.34658	0.322172	-4.17969	2.91911e-05	0.000374795
ECHDC3	392.982	-1.18605	0.283857	-4.17834	2.93651e-05	0.000376421
PHOX2B	22.2814	-2.57732	0.616883	-4.17797	2.94117e-05	0.000376816
SRRM4	10.6226	-1.89072	0.452769	-4.17592	2.96789e-05	0.000379357
SUMO1P1	3.34636	2.59298	0.621064	4.17507	2.97897e-05	0.000380233
CDH22	13.5217	-1.52208	0.36474	-4.17305	3.0055e-05	0.000382988
PCSK9	495.317	1.65649	0.39696	4.17294	3.00697e-05	0.000382988
RPSAP18	8.9691	-1.09412	0.262283	-4.17155	3.0254e-05	0.000384515
IDH2-DT	5.01479	-2.07049	0.496779	-4.16783	3.07513e-05	0.000390421
CMA1	216.822	-1.77361	0.425884	-4.16455	3.11974e-05	0.000394616
ADGRE3	63.9743	1.09432	0.262765	4.16462	3.11875e-05	0.000394616
SNORC	146.047	1.06658	0.256158	4.16375	3.13059e-05	0.000395571
SKA3	239.937	1.03799	0.249412	4.16176	3.15805e-05	0.000398407
LHCGR	19.9969	-2.0821	0.501084	-4.15519	3.2501e-05	0.000407654
SCN2B	128.896	-1.32636	0.319424	-4.15235	3.29081e-05	0.000411679
GPR143	23.2221	1.36506	0.328871	4.15075	3.31393e-05	0.000413661
UNC45B	53.926	-1.70277	0.410494	-4.14811	3.35237e-05	0.000417849
POPDC3	38.2929	-1.14881	0.277236	-4.14381	3.41576e-05	0.000424862
TMEM196	7.97934	-1.75168	0.422776	-4.14327	3.42383e-05	0.000425423
DSTNP3	21.4422	-1.2355	0.298424	-4.1401	3.47162e-05	0.000430466
SVIL2P	37.5253	-1.18432	0.28612	-4.13923	3.48472e-05	0.000431642
MKX	328.857	-1.2924	0.312495	-4.13573	3.53834e-05	0.000437378
FMN2	94.1119	-1.32408	0.320233	-4.13472	3.55385e-05	0.000438841
CALD1	46023.5	-1.00871	0.244014	-4.13382	3.56785e-05	0.00044031
CXCL12	7344.93	-1.16882	0.282776	-4.13339	3.57451e-05	0.000440709
CNTN1	617.165	-1.30385	0.315488	-4.13279	3.58387e-05	0.000441532
CHI3L1	2135.03	1.60606	0.388759	4.13125	3.60791e-05	0.000444139
ARPP21	6.96935	-2.57676	0.624301	-4.12743	3.66832e-05	0.000450707
C4BPA	79.8361	1.64555	0.39872	4.12708	3.67407e-05	0.000451121
CLEC6A	5.92506	1.74406	0.422727	4.12572	3.69569e-05	0.000453337
PWWP3B	28.3743	-1.72771	0.418901	-4.1244	3.71709e-05	0.000455001
CASC8	27.7879	1.28959	0.312871	4.12179	3.75933e-05	0.000458875
CADM3-AS1	104.163	-1.1137	0.270227	-4.12134	3.76667e-05	0.000459422
IGSF10	343.364	-1.49211	0.3624	-4.11729	3.83353e-05	0.000466344
CA10	8.98652	-1.65132	0.40128	-4.11514	3.86949e-05	0.000469328
NRXN3	1068.11	-1.35065	0.32832	-4.11383	3.89153e-05	0.000471522
MIR4786	3.85481	-1.61085	0.391688	-4.11257	3.91273e-05	0.000473132
CYP4F22	22.7664	-1.25929	0.306229	-4.11224	3.91838e-05	0.000473575
SLC6A14P1	2.34146	-2.80634	0.683546	-4.10557	4.0332e-05	0.000484511
HAPLN2	12.3795	-1.32112	0.32182	-4.10514	4.04065e-05	0.000485162
PRSS33	66.8747	1.69686	0.41354	4.10325	4.07386e-05	0.000487924
RERG-IT1	7.33006	-1.7698	0.431577	-4.10078	4.11762e-05	0.000492424
PCDHB1	3.79907	-2.45485	0.598682	-4.10042	4.12401e-05	0.000492942
MEIS1-AS2	7.80653	-1.15897	0.28292	-4.09647	4.19497e-05	0.000500422
HRH2	475.539	-1.04777	0.255815	-4.0958	4.20716e-05	0.000501626
F2	6.84676	1.66176	0.405962	4.09339	4.25118e-05	0.000505871
CHRNA4	7.61379	-2.30287	0.562734	-4.09229	4.27141e-05	0.000507771
CCNA1	15.0248	-1.22328	0.299018	-4.091	4.29526e-05	0.000509841
CLIC6	2508.53	-1.66442	0.407267	-4.08681	4.37345e-05	0.000517067
LDLRAD4-AS1	3.24209	-1.69361	0.414442	-4.0865	4.37939e-05	0.000517407
ACTA2-AS1	366.844	-1.0664	0.261012	-4.08562	4.39586e-05	0.000518946
CHST9	53.9115	-1.47399	0.361694	-4.07523	4.59695e-05	0.000539222
EMX2OS	49.0794	-1.83821	0.451107	-4.07489	4.60369e-05	0.000539747
SLC27A6	46.012	-1.25003	0.307346	-4.06717	4.75885e-05	0.000554944
FRMD6-AS2	13.0267	-2.02446	0.498119	-4.0642	4.81977e-05	0.000561226
TREM1	339.629	1.19691	0.294818	4.05981	4.91122e-05	0.000570484
TCEAL6	28.1158	-2.11202	0.520524	-4.05749	4.96026e-05	0.000574913
BMPR1B	268.065	-1.17805	0.290344	-4.05744	4.96138e-05	0.000574913
PRSS41	9.98952	2.38854	0.588814	4.05652	4.98089e-05	0.000576615
LINC00710	1.3537	-2.97914	0.735283	-4.0517	5.08478e-05	0.000586652
AQP9	281.074	1.25686	0.310198	4.05178	5.08295e-05	0.000586652
DPY19L2	233.572	-1.0119	0.249939	-4.04857	5.15322e-05	0.000592423
MIR4500HG	25.6836	-1.80636	0.446346	-4.04699	5.1881e-05	0.000595411
KLK10	493.327	1.62317	0.401332	4.04445	5.24452e-05	0.00060102
ADGRG3	192.684	1.05426	0.260776	4.04278	5.28202e-05	0.000603869
LINC01798	34.3631	-1.20348	0.297818	-4.04099	5.32268e-05	0.000607699
CNTNAP3	136.671	-1.02697	0.254269	-4.03891	5.37012e-05	0.000612107
ZFHX4	551.587	-1.00918	0.249859	-4.039	5.36797e-05	0.000612107
LINC00689	18.1792	-1.06595	0.264029	-4.03723	5.40857e-05	0.0006151
CNTNAP3C	5.44022	-1.75283	0.43442	-4.03488	5.46302e-05	0.000620558
DNM1P46	13.4252	-1.04586	0.259204	-4.0349	5.46258e-05	0.000620558
TRBV26OR9-2	4.41489	-1.81546	0.450314	-4.03153	5.54149e-05	0.000628422
MYOC	799.292	-2.01789	0.500788	-4.02943	5.59133e-05	0.000632871
IGKV4-1	8408.58	1.49194	0.370419	4.0277	5.63257e-05	0.000636334
AMTN	55.4166	-3.20704	0.796585	-4.02599	5.67368e-05	0.000639623
CSF3	205.994	1.71618	0.426323	4.02553	5.68467e-05	0.000639659
FAR2P3	9.74407	-1.69481	0.421128	-4.02446	5.71058e-05	0.000642111
STK32A-AS1	5.72613	-1.60946	0.400652	-4.01711	5.89163e-05	0.000657518
BOC	2584.58	-1.01426	0.252616	-4.01501	5.94431e-05	0.000661851
SLIT2	1716.38	-1.03134	0.256967	-4.0135	5.98244e-05	0.000665786
AREG	648.272	1.0667	0.265839	4.01259	6.00561e-05	0.000667123
GRIP2	302.37	-1.08311	0.269937	-4.01245	6.00929e-05	0.000667221
LINC02731	39.0067	-1.04073	0.25953	-4.01006	6.0703e-05	0.000672121
LIPC	65.6673	1.15737	0.288659	4.00949	6.08506e-05	0.000673443
CNTN3	52.4353	-1.16351	0.290267	-4.00842	6.11261e-05	0.000675867
KHDRBS2-OT1	1.6303	-3.06521	0.764914	-4.00726	6.1426e-05	0.000677614
MAB21L2	19.2643	-2.01739	0.503533	-4.00647	6.16338e-05	0.000679593
SGCZ	4.54138	-2.22925	0.557243	-4.0005	6.32101e-05	0.000694176
NPY2R-AS1	3.31973	-3.49283	0.873605	-3.99818	6.38317e-05	0.000699951
LEP	92.2214	-2.85537	0.714223	-3.99787	6.39159e-05	0.000700205
C1GALT1C1L	27.6614	-1.10394	0.276232	-3.99642	6.43069e-05	0.00070387
PNMA8C	15.1825	-1.40178	0.350811	-3.99582	6.44695e-05	0.000705005
SLC2A3P2	3.19117	-1.62884	0.407809	-3.99414	6.49302e-05	0.000707795
HYDIN2	70.449	-1.02991	0.258032	-3.99141	6.56803e-05	0.000715024
HOMER2	563.712	-1.1045	0.277054	-3.98657	6.70351e-05	0.000727071
GPR84	47.6855	1.12792	0.282975	3.98594	6.72128e-05	0.000728668
KCNIP1-OT1	5.83346	-1.76885	0.44399	-3.98399	6.77671e-05	0.000733346
KISS1R	6.98776	1.40387	0.352527	3.98232	6.82471e-05	0.000737204
MIR4269	7.45655	-1.64639	0.413523	-3.98138	6.85165e-05	0.00073819
UPK3A	16.967	1.44839	0.363788	3.98142	6.85055e-05	0.00073819
CPO	13.6611	-1.10882	0.278605	-3.97989	6.89469e-05	0.000741412
MIR4740	7.9779	-1.04305	0.262103	-3.97952	6.90547e-05	0.000742237
FBP2	161.445	-1.85076	0.465241	-3.97807	6.9477e-05	0.000746105
WDR49	11.7246	-1.19494	0.30042	-3.97756	6.9625e-05	0.000747358
ARHGEF26	3.92464	-1.81589	0.456562	-3.97732	6.9696e-05	0.000747499
ADGRG2	241.153	-1.26735	0.318867	-3.97455	7.05117e-05	0.000754841
UBE2Q2L	5.37575	-1.38321	0.348057	-3.97407	7.06537e-05	0.000756023
EREG	186.171	1.42614	0.3601	3.96039	7.48274e-05	0.000793575
OR8T1P	4.86709	-1.37809	0.348108	-3.95881	7.53252e-05	0.000797289
ADIPOQ	600.717	-2.86768	0.724612	-3.95754	7.57241e-05	0.000800598
ACSM2B	4.03802	-2.03902	0.515447	-3.95583	7.62691e-05	0.000804304
CYP2B6	243.605	2.05182	0.518687	3.95581	7.62766e-05	0.000804304
LINC01186	16.3418	1.33557	0.337735	3.95448	7.67001e-05	0.000808413
TMEFF2	37.5661	-1.32447	0.335275	-3.95039	7.80233e-05	0.000819107
OR2W3	3.79063	-1.9151	0.484848	-3.9499	7.81848e-05	0.000819815
MT1A	119.1	-1.28758	0.325988	-3.94976	7.8228e-05	0.000819815
KLHL10	11.6189	-1.43139	0.36271	-3.94639	7.93399e-05	0.000828561
FSTL5	23.9101	-2.126	0.538814	-3.9457	7.95671e-05	0.000829845
FAM153A	44.0909	-1.05468	0.267584	-3.94147	8.09851e-05	0.000840815
LINC01778	33.177	-1.46449	0.371593	-3.94112	8.11011e-05	0.000841437
SMC2-DT	26.8402	-1.19024	0.302643	-3.93281	8.39589e-05	0.000864704
MYOZ2	16.0923	-1.25852	0.320066	-3.93206	8.42218e-05	0.000866664
TNFRSF11B	363.003	1.16099	0.295358	3.9308	8.4663e-05	0.000870829
DMRTA1	116.822	-1.1335	0.288484	-3.92917	8.52378e-05	0.000874484
RAB6C-AS1	9.9762	-1.82393	0.46449	-3.92673	8.61069e-05	0.000880975
IGFL2	21.2497	1.74973	0.445705	3.92575	8.64615e-05	0.000883557
CLVS2	25.3505	-2.15918	0.550461	-3.9225	8.76346e-05	0.000891978
PLAAT1	21.4254	-1.2165	0.310137	-3.92245	8.76523e-05	0.000891978
LINC01096	22.7995	-1.54629	0.394374	-3.92087	8.82311e-05	0.00089596
NCAM2	183.99	-1.11271	0.283821	-3.92046	8.83813e-05	0.000896723
MAPK10-AS1	1.24456	-2.49182	0.636174	-3.91689	8.96972e-05	0.000906226
MYOZ1	22.5044	-1.18728	0.30344	-3.91273	9.1259e-05	0.000918124
ABHD17AP6	12.3826	-1.07734	0.27542	-3.91161	9.1681e-05	0.000921101
PF4V1	5.40539	1.75064	0.447594	3.91122	9.18323e-05	0.000921101
NAP1L6P	15.1568	-1.58609	0.40561	-3.91038	9.21493e-05	0.000923289
PAPPA2	65.3576	-1.22463	0.313504	-3.90627	9.37303e-05	0.000937068
LINC00475	44.2419	-1.01449	0.259785	-3.90511	9.41806e-05	0.000939996
PEX5L	12.3714	-1.10545	0.283139	-3.90427	9.45103e-05	0.000942216
AKR1C4	27.9391	1.55573	0.398473	3.90424	9.45213e-05	0.000942216
ADH1A	22.1749	-1.77151	0.453798	-3.90375	9.47138e-05	0.000943741
CLGN	119.977	-1.25413	0.321381	-3.90232	9.5276e-05	0.000947367
CADM3	317.745	-1.16547	0.298738	-3.90132	9.56679e-05	0.000950869
PM20D1	39.6486	-1.17688	0.301825	-3.8992	9.65124e-05	0.000956875
SP6	214.737	1.00337	0.257741	3.89295	9.90309e-05	0.000978596
JAZF1-AS1	6.56883	-1.35407	0.348112	-3.88974	0.000100351	0.000989554
RPL7P3	6.57305	-2.36688	0.609077	-3.886	0.000101909	0.00100124
ANGPTL5	12.6613	-1.5359	0.3958	-3.88049	0.000104246	0.00101764
LINC00930	16.9455	-1.36771	0.352428	-3.88083	0.000104102	0.00101764
H2AC13	11.8629	1.41443	0.364765	3.87765	0.000105469	0.00102651
LINC02696	9.62539	-1.22756	0.31752	-3.86609	0.000110592	0.00106897
MGP	16690.8	-1.06002	0.274725	-3.85846	0.000114104	0.00109582
FERMT1	1912.02	1.00329	0.260294	3.85447	0.000115981	0.00111206
CDC20P1	16.2538	-1.10092	0.286123	-3.84771	0.000119227	0.00113589
SEL1L2	4.25686	-1.73715	0.45182	-3.84477	0.000120664	0.00114866
TMEM59L	118.523	-1.02163	0.26577	-3.84403	0.00012103	0.00115123
VDAC3P1	4.66273	-1.6868	0.438826	-3.8439	0.000121096	0.0011514
EPHA5	20.4517	-1.30548	0.339766	-3.84229	0.000121893	0.00115668
DDX25	14.0318	-1.17452	0.30575	-3.84145	0.000122309	0.0011597
GJB2	925.717	1.00836	0.262615	3.83968	0.000123192	0.00116715
CCNP	44.4779	1.23555	0.321912	3.83817	0.000123956	0.00117299
GOLGA6GP	2.14625	-2.84898	0.742798	-3.83547	0.000125325	0.0011822
SEMG2	2.89862	3.09828	0.807781	3.83555	0.000125286	0.0011822
LINC03018	5.23544	-1.68274	0.438776	-3.83508	0.000125525	0.00118362
CAVIN2-AS1	5.87906	-1.58443	0.41379	-3.82906	0.000128636	0.00120582
MT1E	3458.79	-1.03445	0.270211	-3.8283	0.00012903	0.00120903
ESPN	414.557	1.08768	0.284244	3.82656	0.000129945	0.00121475
BBOX1	8.21098	1.2	0.313702	3.82529	0.000130619	0.00122009
NAT8L	171.747	-1.25335	0.3277	-3.82468	0.00013094	0.00122166
TRHDE-AS1	78.1597	-1.42271	0.37219	-3.82253	0.000132089	0.00123094
KLB	65.2956	-1.49596	0.391413	-3.82195	0.000132403	0.00123338
GPR62	7.50768	-1.22916	0.321908	-3.81836	0.00013434	0.00124705
CDH3	622.771	1.05105	0.275273	3.8182	0.000134429	0.00124739
GABRA1	5.28128	-2.8493	0.746356	-3.81762	0.000134744	0.00124886
RNF17	4.11004	-2.7562	0.721967	-3.81763	0.000134737	0.00124886
SVEP1	2748.32	-1.01165	0.265191	-3.81478	0.000136303	0.00126086
NEFM	50.5679	-1.4257	0.373765	-3.81442	0.000136505	0.00126102
LINC02641	3.34761	-1.60583	0.421122	-3.81322	0.000137169	0.00126545
RNU6ATAC18P	3.63054	-1.17557	0.308437	-3.81136	0.000138202	0.00126959
ENDOU	16.6601	-1.0781	0.282996	-3.80959	0.000139198	0.0012758
PGPEP1L	5.91428	-1.57581	0.413751	-3.80858	0.000139767	0.00128003
CCL7	15.8997	1.7754	0.46629	3.80749	0.000140383	0.00128468
AADACL4	2.21277	-2.61507	0.686974	-3.80666	0.000140858	0.00128804
AKR1C2	2485.72	-1.34939	0.354714	-3.80417	0.00014228	0.00129669
ETNPPL	61.135	-2.58153	0.680092	-3.79585	0.000147137	0.00133575
LINC00702	599.612	-1.25067	0.329504	-3.79562	0.000147273	0.00133647
CIB4	6.90689	-1.72512	0.454556	-3.79517	0.000147542	0.00133841
ABCC12	4.261	-3.57404	0.94208	-3.79377	0.000148375	0.00134428
CIDEA	72.261	-2.52383	0.665283	-3.79361	0.000148471	0.00134428
SVOP	22.8117	-1.35885	0.358515	-3.79021	0.000150518	0.0013587
ULBP2	56.6462	1.13014	0.298428	3.78698	0.000152487	0.00137491
PI3	1289.59	1.72061	0.454617	3.78475	0.000153864	0.00138472
PHYHIPL	71.0409	1.15302	0.304906	3.78156	0.000155851	0.00139997
ENHO	40.9488	-1.28064	0.338872	-3.77912	0.000157386	0.00141163
DPY19L2P4	4.2505	-1.65041	0.437076	-3.77603	0.000159351	0.00142604
PPP2R2C	63.3481	-1.16499	0.308998	-3.77023	0.000163094	0.00145139
RNF165	110.178	-1.0823	0.287525	-3.76418	0.000167095	0.00148257
SFRP5	215.754	-1.28044	0.340451	-3.76101	0.000169228	0.00149761
EGFEM1P	10.4283	-1.27337	0.339337	-3.75251	0.000175071	0.00153916
UBE2C	902.225	1.07066	0.285327	3.7524	0.000175148	0.00153916
MIR4653	6.13015	1.12739	0.300438	3.7525	0.000175078	0.00153916
RAB6C	4.27637	-1.60399	0.42799	-3.74772	0.000178448	0.00156413
PLA2G2C	13.1866	-1.72935	0.461506	-3.7472	0.00017882	0.00156567
NAV2-AS6	37.9785	-1.1718	0.31276	-3.74665	0.000179215	0.00156798
HFM1	45.7139	-1.04891	0.280584	-3.73832	0.000185256	0.00161316
HSPA8P11	4.13506	-1.44479	0.387016	-3.73316	0.00018909	0.00164176
MGARP	17.2262	-1.36639	0.36606	-3.73269	0.000189449	0.00164368
HTR2B	113.93	-1.02801	0.275444	-3.7322	0.000189814	0.00164506
LINC02823	7.29778	-1.50845	0.404765	-3.72673	0.000193982	0.00167329
LINC01902	4.49867	-2.05442	0.551409	-3.72576	0.000194726	0.00167789
SLC23A4P	3.49555	-2.52077	0.676855	-3.72425	0.0001959	0.00168376
PGM5P4-AS1	39.4721	-1.06915	0.287116	-3.72374	0.000196296	0.00168655
NRIP3-DT	6.10139	-1.72835	0.464811	-3.71839	0.000200496	0.00171278
KCNB2	12.5281	-1.35796	0.365196	-3.71844	0.000200458	0.00171278
PTPRT	61.5535	-1.07331	0.288673	-3.7181	0.00020073	0.00171417
ONECUT1	14.5902	-1.99735	0.537609	-3.71524	0.000203012	0.0017318
SYNE4	86.5559	1.02529	0.27612	3.71322	0.000204636	0.00174316
ADAM12	654.479	1.13631	0.306069	3.71257	0.000205162	0.00174702
TPH2	1.23392	-2.57355	0.694021	-3.70817	0.000208764	0.00177201
C6	292.618	-1.27152	0.342991	-3.70715	0.000209605	0.00177852
RBPJL	14.4747	-2.57901	0.696546	-3.70257	0.000213428	0.00180455
KCNJ13	22.9167	-1.82431	0.492762	-3.70221	0.000213731	0.00180647
SLC35D3	35.1142	1.67717	0.453536	3.69798	0.000217319	0.00183355
HHATL	1.69274	-2.13932	0.57868	-3.6969	0.000218246	0.00183877
RYR2	776.821	-1.05541	0.285563	-3.69588	0.000219125	0.00184423
KRT80	269.461	1.36001	0.368468	3.691	0.000223375	0.00187234
CCR3	50.64	1.20822	0.327804	3.6858	0.000227989	0.00190474
LIPF	183913	-2.7428	0.744641	-3.68339	0.000230156	0.00191682
LINC02993	18.8073	-1.00118	0.27182	-3.68324	0.000230284	0.00191721
PBK	384.551	1.02009	0.277165	3.68044	0.000232834	0.00193306
RIMS1	227.388	-1.24349	0.338259	-3.67614	0.000236789	0.00195976
LINC01648	3.80185	2.25006	0.612474	3.67372	0.000239043	0.00197363
PCDHA12	7.33672	-1.66228	0.452521	-3.67337	0.000239369	0.00197564
USP32P1	7.78745	-2.06927	0.563337	-3.67324	0.000239494	0.00197599
LINC02600	23.6529	-1.01629	0.276875	-3.67058	0.000242	0.00199323
RNF216-IT1	5.08843	-1.53353	0.418796	-3.66176	0.00025049	0.00204693
LINC03007	111.112	-1.04771	0.286208	-3.66065	0.000251575	0.00205438
LINC02587	27.362	-1.28373	0.350846	-3.65895	0.000253246	0.00206451
BLACAT1	119.06	1.24659	0.340826	3.65755	0.000254635	0.00207299
CENPA	199.667	1.00297	0.27473	3.65076	0.000261464	0.00211849
PTH2R	44.2934	1.75162	0.480334	3.64667	0.000265664	0.00214524
NMBR	4.91885	-1.71093	0.469447	-3.64456	0.000267853	0.00215655
TLDC2	88.3827	1.0465	0.287128	3.64471	0.000267688	0.00215655
LHX5-AS1	3.55165	-3.76155	1.03222	-3.64413	0.000268294	0.00215786
MAPT	10.3098	-1.79279	0.492128	-3.64294	0.000269541	0.00216411
CD164L2	11.1936	1.51685	0.416442	3.64239	0.000270115	0.00216799
CAPN6	1811.75	-1.03355	0.28382	-3.64158	0.000270971	0.00217341
SH3GL3	5.74448	-1.78976	0.492188	-3.63634	0.000276544	0.00220331
SST	534.562	-1.94187	0.534085	-3.63588	0.000277037	0.00220577
KCTD4	4.10073	-1.77027	0.487086	-3.63442	0.000278609	0.00221681
LYVE1	1550.18	-1.17517	0.323387	-3.63395	0.00027911	0.00221987
FGF10-AS1	7.81234	-1.17121	0.322303	-3.63389	0.000279179	0.00221987
LINC02660	2.42903	-2.52175	0.694626	-3.63037	0.000283018	0.00224367
CNTFR	239.123	-1.21554	0.335127	-3.62711	0.000286616	0.00226819
SLC28A3	210.939	1.19757	0.33021	3.62669	0.000287074	0.00226905
SPP1	4196.18	1.42789	0.393716	3.6267	0.000287069	0.00226905
GOLGA6L10	1.42984	-1.96633	0.542305	-3.62587	0.000287989	0.00227328
KLHL1	1.48234	-3.28616	0.906585	-3.62477	0.000289217	0.00228071
BRINP3	30.8616	-1.40186	0.386799	-3.62426	0.000289787	0.00228146
PCP4	58.4262	-1.52961	0.422154	-3.62334	0.000290825	0.0022866
PI16	1563.89	-1.34417	0.370995	-3.62314	0.00029105	0.00228761
NR4A1AS	42.2683	-1.21689	0.33605	-3.62115	0.000293302	0.00230228
CLCA4	12.2878	1.97352	0.545221	3.61967	0.00029498	0.00231318
RMEL3	8.76582	-1.33467	0.368832	-3.61863	0.000296161	0.0023194
HMGN2P19	5.21737	-2.26048	0.624717	-3.6184	0.000296433	0.00232076
LINC01990	5.17353	-1.38622	0.383662	-3.61312	0.00030253	0.00235922
INHBA	1652.22	1.07153	0.296691	3.61159	0.000304321	0.00237164
LINC02915	2.65209	1.72034	0.476497	3.61039	0.000305731	0.00238185
ANGPTL4	741.644	-1.03286	0.28622	-3.60862	0.000307832	0.00239509
CHST4	51.1178	1.76597	0.489449	3.60808	0.000308477	0.00239855
DRD5P1	6.77187	-3.43389	0.951835	-3.60765	0.000308977	0.00240166
IL17C	7.711	1.51835	0.420918	3.60723	0.000309482	0.00240262
PCARE	5.08962	-1.35673	0.376144	-3.60694	0.000309832	0.00240422
CD109-AS1	10.9293	-1.22045	0.338898	-3.60122	0.00031673	0.00245076
APOA2	16.1229	2.32848	0.646704	3.60054	0.000317558	0.00245557
MIR126	3.0719	-1.95674	0.543694	-3.59897	0.000319476	0.00246881
SDS	601.029	1.01358	0.281736	3.59763	0.000321131	0.00247817
NOX1	147.175	1.56264	0.434912	3.593	0.000326894	0.00251151
CDKN2A	426.693	1.20552	0.335762	3.5904	0.000330173	0.0025302
TNMD	11.3128	-1.72156	0.479504	-3.59029	0.000330306	0.00253041
CDHR1	64.8815	1.16313	0.324147	3.58828	0.000332866	0.00254838
SHISAL2B	5.25849	-2.84904	0.794148	-3.58754	0.000333808	0.00255396
SLC26A10	5.59244	-1.34743	0.375771	-3.58577	0.000336081	0.00257053
LINC02870	8.14205	1.25379	0.34984	3.58389	0.000338519	0.00258339
REG1A	20401.3	1.95976	0.547391	3.58019	0.000343345	0.00261353
KLC2-AS1	4.63409	-1.27604	0.356578	-3.57859	0.000345457	0.00262627
HGFAC	9.26788	-1.20816	0.337994	-3.5745	0.000350902	0.00266088
PDIA2	1371.91	-1.67514	0.468705	-3.57398	0.000351592	0.00266527
LINC01605	17.215	1.28039	0.35854	3.57111	0.000355474	0.00268873
FXYD2	16.5302	-1.03721	0.290944	-3.56499	0.000363873	0.00274444
RN7SL526P	3.25385	-1.38543	0.38897	-3.56178	0.000368345	0.00277467
ADCY8	7.97793	-2.21502	0.622617	-3.5576	0.000374258	0.00281098
KCNK2	281.618	-1.13191	0.318171	-3.55754	0.000374342	0.00281098
OGN	4439.62	-1.16766	0.328272	-3.55697	0.00037515	0.00281616
PAK5	14.4831	-1.44836	0.407459	-3.55461	0.000378542	0.00283539
CHD5	79.3796	-1.05864	0.298154	-3.55064	0.000384289	0.00286765
YBX2P2	5.28938	-1.54169	0.434565	-3.54766	0.000388675	0.00289405
PTF1A	15.5119	-2.6979	0.76071	-3.54655	0.000390305	0.00290166
C10orf67	4.07788	-1.49705	0.42211	-3.54658	0.000390269	0.00290166
AGMAT	586.102	1.01222	0.285746	3.54238	0.000396533	0.00294064
APELA	20.5787	1.66124	0.468991	3.54215	0.000396878	0.00294229
HMGA2	265.133	1.26781	0.357963	3.54173	0.000397506	0.00294603
FAM167A	28.2808	1.02138	0.288532	3.53991	0.000400268	0.00295916
LRRC52	1.67714	-3.45823	0.977686	-3.53716	0.000404452	0.00298455
BHLHB9	1.50292	-1.67632	0.47433	-3.53407	0.000409207	0.00301313
TNN	238.224	-1.05552	0.298764	-3.53295	0.000410947	0.00302314
CXCL5	3526.55	1.74846	0.495475	3.52886	0.000417355	0.00305804
GRIK1-AS1	8.86956	-1.19789	0.339638	-3.52695	0.000420371	0.00307543
ALOXE3	4.34853	1.44606	0.410342	3.52403	0.000425041	0.00310718
LINC01198	6.80107	-1.6563	0.470334	-3.52155	0.000429036	0.00312829
GAP43	186.525	-1.33342	0.378764	-3.52045	0.000430814	0.00313933
LINC02577	41.7627	1.48995	0.423378	3.51919	0.000432871	0.00315048
THRSP	43.534	-2.30615	0.655444	-3.51846	0.000434067	0.00315726
GABRP	1851.31	1.61212	0.458405	3.5168	0.000436788	0.00317029
TMPRSS15	287.86	-2.43215	0.692711	-3.51107	0.000446315	0.00322378
MYBPH	4.25474	1.59397	0.454458	3.50741	0.000452486	0.0032585
CYP2C8	54.3533	-1.24624	0.355676	-3.50385	0.000458578	0.00329245
WFDC2	591.428	1.10358	0.315395	3.49904	0.000466934	0.0033354
GHSR	1.8392	-2.7104	0.775486	-3.49509	0.000473895	0.00337403
SNAP25-AS1	8.58303	-1.20029	0.343601	-3.49327	0.000477142	0.0033931
CCDC144A	23.6814	-1.88524	0.539727	-3.49294	0.000477727	0.00339625
TNS4	1005.84	1.46116	0.418808	3.48885	0.000485104	0.00343949
PGC	213489	-2.16803	0.622237	-3.48425	0.000493515	0.00348774
LINC01799	2.97341	-1.69079	0.485462	-3.48285	0.000496113	0.00350299
SCNN1G	108.367	-2.4097	0.692446	-3.47999	0.00050144	0.00353329
GFAP	39.875	-1.19149	0.342411	-3.4797	0.000501979	0.00353501
ABCC8	55.7913	-1.16795	0.33571	-3.47905	0.00050319	0.00354079
ACTL6B	4.61732	-1.62143	0.466151	-3.47834	0.000504525	0.00354667
B4GALNT2	156.631	-2.67218	0.769182	-3.47405	0.000512657	0.00358695
LINC00163	7.8775	-1.59896	0.460316	-3.47362	0.000513491	0.00359024
MRGPRD	3.26818	-2.05632	0.592052	-3.47321	0.000514267	0.003594
LMNTD1	2.76219	-2.75745	0.794166	-3.47213	0.000516344	0.00360536
LINC01505	5.73602	-1.28499	0.37019	-3.47115	0.000518227	0.00361428
SFRP1	4095.64	-1.22774	0.354374	-3.46454	0.000531136	0.00369245
ADAMTS19	7.78589	-1.50122	0.43336	-3.46413	0.000531948	0.00369584
CCL20	768.059	1.38996	0.401776	3.45953	0.000541111	0.0037498
NGF-AS1	5.88974	-1.86104	0.538244	-3.45761	0.00054499	0.00377012
SACS-AS1	4.79977	-1.70167	0.492382	-3.456	0.000548258	0.00379053
IGHV2-70D	11.9587	2.05549	0.595014	3.45452	0.000551265	0.00380691
COL19A1	144.733	-1.16426	0.33705	-3.45427	0.000551788	0.00380943
APOH	14.461	-1.72567	0.500135	-3.45041	0.000559744	0.00385251
OTX1	61.6588	1.04094	0.302218	3.44433	0.000572479	0.00392116
PCDH15	14.7942	-1.55006	0.450084	-3.44394	0.0005733	0.00392393
IGKV2-28	1685.24	1.36953	0.397718	3.44347	0.000574292	0.00392959
ATP13A5	35.4226	-2.12492	0.617662	-3.44026	0.00058115	0.00396403
MPPED2-AS1	5.48322	-1.79248	0.52143	-3.43762	0.000586847	0.00399946
R3HDML-AS1	39.319	1.28471	0.374116	3.43399	0.000594776	0.00404888
LBHD2	9.7554	-1.54194	0.449133	-3.43316	0.000596596	0.00405896
LINC02732	8.37081	-1.36814	0.398723	-3.43131	0.000600668	0.00407969
VSTM2A-OT1	1.66779	-2.73076	0.796538	-3.42828	0.000607414	0.00411382
STOML3	5.82047	2.32018	0.677646	3.42388	0.000617333	0.00416447
LINC02913	7.62265	-1.00206	0.292941	-3.42069	0.000624618	0.00420412
C2orf73	3.37146	-1.44506	0.422491	-3.42034	0.000625425	0.00420836
FBXL21P	11.258	-2.37157	0.693398	-3.42021	0.000625735	0.00420927
WNT2	212.546	1.35032	0.395336	3.41563	0.000636352	0.0042684
ECE2	1.75578	-2.45761	0.721044	-3.40841	0.00065343	0.00435236
CILP	2758.36	-1.04302	0.306119	-3.40724	0.000656242	0.0043629
TPRG1LP1	14.0388	-1.39048	0.408583	-3.40319	0.00066605	0.00442318
NR4A3	2231.83	-1.15646	0.340122	-3.40014	0.000673518	0.00446656
FCGR3B	788.641	1.22182	0.359362	3.39999	0.000673894	0.00446782
COL11A1	934.566	1.69955	0.500249	3.39742	0.000680247	0.00449995
CPA2	515.04	-2.38728	0.702773	-3.39694	0.000681428	0.00450527
SPINK6	1.25999	2.49295	0.73421	3.39542	0.000685232	0.00451916
NCOA7-AS1	10.2001	-2.13718	0.629511	-3.39499	0.00068631	0.00452502
SMIM11	22.917	-2.67644	0.789165	-3.39149	0.000695146	0.00457067
RPSAP52	6.07059	1.33064	0.392551	3.38973	0.000699623	0.00458837
LINC01644	12.7816	-1.87038	0.552	-3.38836	0.000703113	0.00460657
AQP7P2	7.70901	-1.92273	0.567607	-3.38744	0.000705488	0.0046157
ALOX12B	7.10288	1.44018	0.425163	3.38736	0.000705681	0.0046157
RIMS2	45.257	-1.06934	0.315761	-3.38654	0.000707799	0.00462712
INSRR	26.5039	-1.11358	0.328905	-3.38572	0.000709919	0.00463464
HS3ST4	16.4344	-1.86893	0.552105	-3.3851	0.000711518	0.00464382
TMEM130	181.411	-1.00272	0.296396	-3.38303	0.000716904	0.00467004
ABCB5	68.5479	-1.44688	0.428085	-3.37988	0.000725176	0.00471236
CHRM4	22.3169	-1.11766	0.330766	-3.379	0.0007275	0.00472233
EPHA5-AS1	1.37522	-2.25304	0.666902	-3.37836	0.000729183	0.00473068
TF	135.752	-1.20564	0.35707	-3.37647	0.000734227	0.00475437
KRT222	14.2312	-1.1821	0.35075	-3.3702	0.000751135	0.00483503
GLDCP1	7.01826	1.79169	0.532697	3.36343	0.000769804	0.00493584
THBS4	4504.41	-1.22333	0.363753	-3.36308	0.000770779	0.00493886
SMAD9-IT1	7.00553	-1.03916	0.309011	-3.36284	0.000771447	0.00494181
MEIS1-AS3	18.5842	-1.35188	0.402038	-3.36257	0.000772212	0.00494539
C5orf64	6.25992	-1.2448	0.370222	-3.36229	0.000772986	0.00494785
APOBEC3A	58.6237	1.30617	0.388486	3.36222	0.000773194	0.00494785
DYNLRB2-AS1	4.05607	1.52089	0.452896	3.35814	0.000784695	0.00501039
ZMAT4	5.06789	-1.47776	0.440314	-3.35614	0.000790377	0.00503694
ALDH1L1-AS2	9.28099	-1.76622	0.526566	-3.35422	0.00079588	0.00506708
TMED6	52.4638	-1.00753	0.300445	-3.35345	0.000798109	0.00507857
OGFOD1P1	2.14135	-1.85475	0.55331	-3.35209	0.000802031	0.00509809
SLC22A13	5.25535	1.02678	0.306419	3.3509	0.000805494	0.00511194
NRK	463.133	-1.23197	0.368042	-3.34735	0.000815867	0.00516269
PLA2G2F	58.4194	1.61414	0.482839	3.34302	0.000828718	0.00523293
LINC01843	101.902	1.13292	0.339269	3.33929	0.000839926	0.00528972
ALPG	89.7253	2.16681	0.648925	3.33908	0.000840568	0.00529123
CLDN4	7671.37	1.15767	0.346786	3.33829	0.000842956	0.00530042
ADAMTS16	160.843	-1.13469	0.340024	-3.33709	0.000846603	0.00531635
SELE	735.338	1.08452	0.325108	3.33588	0.000850288	0.00533669
GPR26	14.2512	-1.48629	0.445772	-3.33419	0.000855497	0.00536375
PGA4	97.3959	-3.8277	1.14857	-3.33259	0.000860402	0.00538885
RPL7P38	3.35957	-1.89705	0.570274	-3.32656	0.000879244	0.00548645
RHOXF1	5.24329	-1.43109	0.430486	-3.32435	0.000886251	0.00552035
PURPL	45.4615	1.57543	0.474749	3.31845	0.000905187	0.00561197
CLEC4G	76.7908	-1.29732	0.39108	-3.31728	0.000908977	0.00562962
IGLV3-22	2.38818	2.93994	0.886409	3.31669	0.000910907	0.00563601
ZNF157	6.69426	-1.02257	0.308554	-3.31408	0.000919457	0.00567981
CISTR	2.20038	-2.33111	0.703566	-3.31328	0.000922099	0.00569466
APOBEC3B	119.956	1.15918	0.349904	3.31286	0.000923473	0.0057002
MIR3945HG	6.01366	1.26357	0.381577	3.31144	0.000928169	0.00571816
NOTUM	86.366	1.3765	0.416404	3.30568	0.000947471	0.00581378
ANGPTL3	57.1027	-1.72271	0.521433	-3.30381	0.000953813	0.00583904
CASP5	49.9482	1.1569	0.350183	3.30369	0.000954211	0.00583904
NTSR1	238.673	-1.37617	0.417046	-3.2998	0.000967526	0.00590349
H1-5	5.51168	1.6203	0.491283	3.2981	0.000973399	0.00593326
MPHOSPH10P1	15.1029	1.06575	0.323367	3.29579	0.000981468	0.0059733
LINC02814	19.8907	-1.31459	0.399251	-3.29265	0.000992491	0.00603118
FIBCD1	109.682	1.70809	0.519314	3.28913	0.00100498	0.00609002
HSDL2-AS1	33.0719	-1.23476	0.375819	-3.28551	0.00101797	0.00615467
LINC02595	17.0448	1.11194	0.339049	3.2796	0.00103955	0.00624724
MMP10	154.602	1.36927	0.417751	3.27773	0.00104644	0.00628288
LINC01697	46.2604	-1.61153	0.491938	-3.27589	0.00105331	0.00631402
LINC00392	11.434	3.76315	1.1492	3.2746	0.00105813	0.00633818
GHRL	645.853	-1.51344	0.463186	-3.26746	0.00108517	0.00646771
CLEC4D	17.2804	1.05051	0.321615	3.26635	0.00108944	0.00648669
BMP5	126.655	-1.00382	0.307718	-3.26215	0.00110571	0.0065672
PF4	24.8302	1.29508	0.397149	3.26093	0.00111047	0.00658726
LDHBP2	2.16927	-1.4996	0.459965	-3.26024	0.00111319	0.00659852
LINC02224	0.883736	-2.54141	0.779592	-3.25993	0.0011144	0.00660392
ZFR2	6.88613	-1.04243	0.319973	-3.25788	0.00112248	0.00664039
H2BC7	15.2593	1.14511	0.351674	3.25618	0.00112922	0.00666683
CSMD3	5.18776	-1.37661	0.422818	-3.2558	0.00113072	0.00667261
SNCB	6.50509	-1.61501	0.496718	-3.25137	0.0011485	0.00674752
LINC02157	4.55581	-1.13134	0.349144	-3.24031	0.001194	0.00697045
SEPHS1P6	3.41052	-1.16754	0.360525	-3.23843	0.00120189	0.00700439
PPP1R9A-AS1	1.69056	-2.06229	0.636986	-3.23757	0.00120552	0.00701867
HSPB3	17.0428	-1.75357	0.542127	-3.23461	0.00121811	0.00708366
TNNT1	43.2466	1.30937	0.405048	3.23263	0.00122658	0.00712393
SLN	20.2151	-1.77592	0.549631	-3.23111	0.00123309	0.00715656
MKRN9P	3.27542	1.45251	0.449598	3.23068	0.00123495	0.0071621
SOX1	2.91281	-1.94657	0.603367	-3.22618	0.00125453	0.00725628
SLC47A1P1	2.74152	-1.93409	0.599529	-3.22601	0.00125528	0.00725729
SLC47A1P2	4.53322	-1.42357	0.441282	-3.22599	0.00125537	0.00725729
IGFL1P1	5.65288	2.34486	0.727111	3.22491	0.00126014	0.00727819
LINC02234	3.16958	-1.35364	0.419966	-3.22322	0.00126758	0.00731054
FLNC-AS1	2.9455	-1.57254	0.488037	-3.22218	0.0012722	0.00733188
RNU6-1161P	4.23446	1.4262	0.443315	3.21713	0.00129482	0.00744965
LINC01097	5.31904	-2.72899	0.848448	-3.21645	0.00129788	0.00746366
SCN4A	33.0358	-1.08435	0.337251	-3.21526	0.00130327	0.00748746
H2BC13	3.51396	1.40851	0.438128	3.21482	0.00130524	0.00749281
MIR378H	1.47632	-1.5401	0.480303	-3.20653	0.00134348	0.0076559
PINX1	1.57634	1.1841	0.369417	3.20532	0.00134913	0.00768222
CLC	224.788	1.27202	0.396898	3.20491	0.00135104	0.00768612
DBX2	6.57033	-1.708	0.532957	-3.20476	0.00135174	0.00768828
VEGFD	270.517	-1.0966	0.342338	-3.20326	0.0013588	0.00772476
LINC00404	2.90623	-1.93115	0.603506	-3.19989	0.00137481	0.00779725
AQP4-AS1	4.93324	-1.73476	0.542729	-3.19636	0.00139173	0.00786703
AKAP14	1.70015	1.90721	0.597492	3.19202	0.0014128	0.0079579
DPY19L2P1	14.79	-1.09484	0.343548	-3.18686	0.00143825	0.00806725
CLDN14	9.90755	1.00559	0.315544	3.18685	0.00143829	0.00806725
PRG4	84.1934	-1.04382	0.328346	-3.17903	0.0014777	0.00824956
FRGCA	1.97393	1.79495	0.564755	3.17828	0.00148152	0.00826319
PCDH11X	8.78195	-1.58568	0.499222	-3.17629	0.00149169	0.00831153
SNTG2-AS1	9.40381	-1.15585	0.364027	-3.17519	0.00149737	0.008336
LINC01287	2.16604	-1.72135	0.542166	-3.17496	0.00149858	0.00834082
CHRM1	23.501	-1.19098	0.375209	-3.17418	0.0015026	0.00835537
SHISA3	359.941	-1.03247	0.325296	-3.17393	0.00150388	0.00836058
CHRDL1	2431.44	-1.10147	0.347565	-3.16909	0.00152915	0.00847736
NRG4	127.28	-1.19158	0.376261	-3.16688	0.00154082	0.00853021
RAD1P2	2.65001	-1.3117	0.414376	-3.16548	0.00154827	0.00856152
NGFR	1113.07	-1.04371	0.330123	-3.16159	0.00156911	0.00865875
MUCL1	2.04838	2.65302	0.839304	3.16097	0.00157243	0.00867508
LINC01010	11.1288	1.09028	0.344939	3.16079	0.00157342	0.00867651
ASB5	285.576	-1.69207	0.536105	-3.15623	0.0015982	0.00879693
SLAMF9	9.09203	1.09421	0.346919	3.15409	0.00160999	0.0088548
NUTM1	4.61645	-1.25511	0.39795	-3.15392	0.00161091	0.00885666
LINC02881	2.48024	-1.76203	0.558751	-3.15351	0.00161321	0.00886726
PTENP1-AS	8.66455	-1.02692	0.325887	-3.15116	0.00162621	0.00892232
MTND6P21	3.6092	-1.46575	0.465389	-3.14953	0.00163535	0.00896171
DCX	75.9403	-1.24404	0.395101	-3.14866	0.00164019	0.00898048
SNTG1	1.92707	-2.08763	0.663983	-3.1441	0.00166599	0.0090863
FAM242C	4.11527	-1.02108	0.324862	-3.14313	0.0016715	0.00911219
UNC13C	16.9753	-1.27344	0.406315	-3.13411	0.00172376	0.00932125
HCAR3	43.7201	1.25797	0.401358	3.13429	0.00172273	0.00932125
CSP2	4.94073	-1.17909	0.376332	-3.13312	0.00172961	0.0093437
LINC02765	6.29028	-1.27987	0.409017	-3.12914	0.00175321	0.00944957
RSPO2	266.59	-1.0225	0.32681	-3.12871	0.00175573	0.00945703
PLEKHS1	822.273	1.16226	0.371543	3.1282	0.00175879	0.00946284
NKX2-5	95.4134	-2.57299	0.822615	-3.12782	0.00176106	0.0094708
PCDH10-DT	6.4116	-1.83483	0.587166	-3.12489	0.00177872	0.00953999
CCL24	323.21	1.01523	0.325057	3.12325	0.00178867	0.0095826
RCAN2-DT	9.73943	-1.025	0.3286	-3.1193	0.00181284	0.00969039
SLC7A3	11.1864	-1.47472	0.472945	-3.11817	0.00181977	0.00971729
DNAH17-AS1	6.57544	1.70831	0.548394	3.11511	0.00183879	0.00980497
TMEM271	2.6123	-2.30024	0.739021	-3.11256	0.00185475	0.00988126
PENK-AS1	4.55526	-1.53246	0.49248	-3.11173	0.00185996	0.00990237
CACNA1G	76.3921	-1.00876	0.324352	-3.11008	0.00187039	0.00994906
UNC5D	20.3813	-1.28702	0.413955	-3.10907	0.00187674	0.0099784
FAM153CP	11.1398	-1.01336	0.325953	-3.1089	0.00187785	0.00998203
RN7SKP208	2.08255	-2.03494	0.654907	-3.10721	0.00188861	0.010017
FGF13-AS1	6.23055	-1.1847	0.381359	-3.10653	0.00189297	0.0100356
MT1P3	19.7088	-1.1164	0.359452	-3.10585	0.00189732	0.0100498
EGF	15.86	1.48862	0.480769	3.09633	0.00195933	0.0103108
TERT	29.4711	1.08363	0.35014	3.09483	0.00196923	0.0103572
MIR6503	1.71127	-1.47548	0.477361	-3.09092	0.00199539	0.0104832
SEC24AP1	8.64038	-1.15257	0.372916	-3.0907	0.00199686	0.0104887
ELMOD1	18.6037	-1.1078	0.358453	-3.09051	0.00199811	0.0104915
FBN3	11.3898	-1.43808	0.465724	-3.08783	0.00201625	0.0105604
PACRG-AS1	1.98368	-1.80952	0.586184	-3.08694	0.00202226	0.0105872
GAD1	50.5494	1.20574	0.39066	3.08642	0.00202586	0.010599
SYT12	67.1289	1.13168	0.366785	3.08541	0.0020327	0.0106279
IL31RA	46.6087	-1.21143	0.392824	-3.0839	0.00204308	0.0106681
DCAF12L1	13.5008	-2.39186	0.776693	-3.07954	0.00207319	0.01079
LINC01310	1.33413	-2.68683	0.872545	-3.0793	0.00207486	0.010794
CASR	12.8884	-1.49629	0.486437	-3.07601	0.00209788	0.0108876
DCSTAMP	17.0828	1.1793	0.38338	3.07606	0.00209756	0.0108876
PLA2G4E	7.69169	1.61797	0.526122	3.07527	0.0021031	0.0109124
RPL39P40	3.07793	1.35657	0.441538	3.07237	0.00212365	0.0110023
LINC01828	14.6014	-1.13548	0.369667	-3.07163	0.0021289	0.0110247
HLA-F	65.8026	-1.52438	0.496429	-3.07069	0.00213566	0.0110573
SEPHS1P1	5.0636	-2.22689	0.726105	-3.0669	0.0021629	0.0111645
IGLV1-41	8.69249	1.64411	0.536512	3.06444	0.00218077	0.0112404
SHISA7	3.30629	-1.529	0.499677	-3.05999	0.00221347	0.011369
ST8SIA5	9.29792	-1.01986	0.333557	-3.05754	0.00223161	0.0114401
ZNF454-DT	1.15393	-1.82202	0.596043	-3.05686	0.00223666	0.0114561
FLG2	4.37755	-1.63975	0.536814	-3.0546	0.00225359	0.0115329
CGA	8.51335	1.99772	0.654136	3.05398	0.00225829	0.0115545
CLEC3A	10.005	-1.91929	0.629137	-3.05066	0.00228336	0.0116578
H3C8	34.454	1.08842	0.357086	3.04805	0.00230329	0.011732
HCN1	9.28325	-1.58824	0.521894	-3.04322	0.00234063	0.0118867
H3C12	2.32216	1.45365	0.477974	3.04128	0.00235578	0.0119383
ASCL1	12.3186	-1.27258	0.418899	-3.03792	0.00238214	0.0120514
R3HDML	10.8007	1.34487	0.443127	3.03496	0.0024057	0.0121347
NR1H4	80.3138	1.23003	0.40534	3.03455	0.00240894	0.0121458
CT66	2.6704	-1.54564	0.509384	-3.03432	0.00241078	0.0121526
C10orf95	1.52702	1.05546	0.347955	3.03332	0.00241882	0.0121879
CDH10	19.7492	-1.27487	0.420339	-3.03295	0.00242173	0.0121975
RGR	3.02948	-1.93612	0.638703	-3.03132	0.00243485	0.0122481
TCAM1P	12.9245	1.83868	0.607357	3.02734	0.00246712	0.0123749
RPTN	4.49155	-2.52941	0.835893	-3.026	0.00247816	0.0124058
EPB42	0.895822	-2.55886	0.846419	-3.02316	0.00250147	0.0125042
SSTR1	1055.14	-1.08599	0.359447	-3.02129	0.002517	0.0125713
EN1	3.84861	-2.3868	0.790262	-3.02027	0.00252551	0.0126066
ELF5	26.3456	1.87147	0.61969	3.02001	0.00252763	0.0126115
LINC00603	1.09192	-2.3929	0.792816	-3.01823	0.00254253	0.0126699
TDGF1	64.9887	1.05943	0.351048	3.01791	0.00254529	0.0126808
SERTM2	117.134	-1.19833	0.397108	-3.01765	0.00254744	0.0126871
HRNR	13.9352	-1.02859	0.340859	-3.01763	0.00254761	0.0126871
ARL5AP3	1.84915	-1.39499	0.462488	-3.01627	0.00255903	0.0127328
PPP1R14D	215.194	1.15103	0.381652	3.0159	0.00256215	0.0127436
ARL14EP-DT	1.88145	-2.13356	0.708443	-3.01162	0.00259859	0.0129006
PLSCR5	1.42773	-3.05545	1.015	-3.01029	0.00260999	0.0129438
IDO1	716.168	1.00892	0.335154	3.0103	0.00260988	0.0129438
LINC00365	285.532	-1.45575	0.485187	-3.00039	0.00269632	0.0133166
TSHZ3-AS1	3.04494	-1.31451	0.43821	-2.99972	0.00270228	0.0133312
C8orf89	3.88386	-1.24623	0.415607	-2.99857	0.00271252	0.013369
RN7SL417P	5.91781	-1.06292	0.354683	-2.9968	0.00272826	0.01343
OR8G5	2.61322	-2.11785	0.70683	-2.99627	0.00273304	0.0134436
ALDH3B2	36.9604	1.47244	0.49167	2.99477	0.00274655	0.0134977
SLC26A4-AS1	15.9712	-1.09978	0.367574	-2.99198	0.00277174	0.013588
XKR7	9.04383	1.13781	0.380281	2.99202	0.00277142	0.013588
MIR378A	3.2564	-1.09904	0.367362	-2.9917	0.00277427	0.0135901
MUC5B	2665.77	1.58562	0.530021	2.99161	0.00277508	0.0135901
LINC01616	1.15871	-2.5673	0.858346	-2.99099	0.00278078	0.0136128
P2RX2	22.0628	-1.16968	0.391385	-2.98856	0.00280298	0.0137046
PBX3-DT	3.13705	-1.21362	0.406698	-2.98407	0.00284438	0.0138814
LINC01411	10.2891	1.67651	0.561846	2.98393	0.00284572	0.0138852
LINC00968	50.4697	-1.1543	0.387054	-2.98226	0.00286131	0.0139498
TAAR3P	12.9456	1.37552	0.462341	2.97511	0.0029288	0.0142168
CFAP299	1.3595	-1.97957	0.665706	-2.97365	0.00294284	0.0142745
ITIH6	3.99909	1.8137	0.610308	2.97178	0.00296082	0.0143446
PCDH20	2.38001	-1.29302	0.436155	-2.96459	0.00303083	0.0146094
LINC01886	2.43009	-2.56332	0.865373	-2.96209	0.00305554	0.0147137
LHX5	15.4127	-2.1425	0.72342	-2.96163	0.00306015	0.0147329
MIR5692C2	1.0034	-1.78684	0.603627	-2.96018	0.00307461	0.0147846
KMT2CP4	19.7353	-3.96604	1.34054	-2.95854	0.00309096	0.0148423
CD177	165.38	1.06617	0.360666	2.9561	0.00311552	0.0149273
KRT224P	0.935166	-1.97492	0.668131	-2.95589	0.00311766	0.0149345
SLC5A5	1642.4	-1.77421	0.60036	-2.95524	0.00312425	0.0149511
CPEB1-AS1	7.14369	-1.45719	0.493309	-2.9539	0.00313789	0.0150077
LHFPL7	19.7147	-1.54214	0.52222	-2.95304	0.00314661	0.01504
FAM205C	0.903425	-2.10941	0.714459	-2.95246	0.00315255	0.0150534
CHRNA1	16.8945	1.11783	0.378635	2.95226	0.00315458	0.01506
TCF23	71.0952	-1.33282	0.451823	-2.94988	0.00317896	0.0151553
MIR6757	0.778334	-1.588	0.538723	-2.94772	0.0032013	0.0152435
ST8SIA5-DT	5.66448	-1.0308	0.350581	-2.94026	0.00327932	0.015553
GRM3	2.74295	-1.27805	0.4348	-2.9394	0.00328847	0.015584
ADGRD2	3.43423	1.96042	0.667499	2.93697	0.00331438	0.0156819
TMED10P2	1.93752	-1.51845	0.517426	-2.93461	0.00333964	0.0157827
LINC00659	42.7458	1.04376	0.356182	2.93042	0.00338501	0.0159624
LHFPL4	19.7405	-1.08581	0.370556	-2.93021	0.00338736	0.0159703
MTND1P23	64.4164	-1.15137	0.393421	-2.92656	0.00342736	0.0161271
MYOM3	154.427	1.01837	0.348451	2.92255	0.00347181	0.0162785
HPN-AS1	14.5256	-1.05925	0.362483	-2.9222	0.00347569	0.0162935
FFAR1	5.17066	-1.60087	0.54916	-2.91513	0.0035554	0.0166281
SULT2A1	140.298	-2.25282	0.773796	-2.91139	0.00359823	0.0167805
SULT2B1	82.2679	1.02398	0.351809	2.9106	0.00360731	0.0168083
PPP1R14C	78.5686	1.16922	0.402027	2.90832	0.00363379	0.0168969
SEC14L4	33.3211	1.30503	0.448951	2.90684	0.00365102	0.0169459
REP15	66.4869	-1.32121	0.45471	-2.9056	0.00366546	0.017003
ANGPT4	23.4406	-1.18999	0.409702	-2.90453	0.00367808	0.0170514
EEF1DP4	3.61963	-1.43586	0.494891	-2.90136	0.00371543	0.0171748
CHAT	5.93719	-1.91503	0.661717	-2.89404	0.00380321	0.0174709
PDE6B-AS1	1.23586	-2.01726	0.697565	-2.89186	0.0038297	0.0175713
ERBB4	21.6796	-1.14872	0.397229	-2.89184	0.00382989	0.0175713
LVRN	84.5354	-1.15512	0.399496	-2.89144	0.00383482	0.0175905
SLC6A2	19.9152	-1.478	0.511529	-2.88938	0.00386005	0.0176927
LINC00377	4.83631	-1.28764	0.446079	-2.88657	0.00389471	0.0178072
CLDN9	20.4516	1.07445	0.372492	2.88449	0.00392052	0.0178977
HES2	95.0364	1.1971	0.415559	2.8807	0.00396793	0.0180624
GAB4	0.948706	-2.2664	0.787447	-2.87817	0.00399993	0.0181645
RALYL	5.93862	-1.6309	0.566792	-2.87743	0.00400932	0.018185
ZNF37CP	1.75518	-1.55585	0.541396	-2.87377	0.00405607	0.0183414
CNTN6	4.82166	-1.24252	0.432433	-2.87333	0.00406172	0.01836
EIF1AX-AS1	1.51779	1.2545	0.436974	2.87089	0.00409313	0.0184809
LMAN1L	2.17717	-2.79804	0.975154	-2.86933	0.00411345	0.0185512
IGKV1D-12	312.058	1.25341	0.436837	2.86928	0.00411412	0.0185512
RIPPLY2	2.69304	-1.41674	0.493893	-2.86851	0.00412405	0.018582
SPINK2	25.6365	-1.20679	0.421	-2.86648	0.00415065	0.0186666
LINC01544	1.67556	-2.03723	0.71074	-2.86635	0.00415241	0.018671
CRABP1	61.5874	-1.28721	0.449431	-2.86409	0.00418212	0.0187834
SLC2A2	22.4147	-1.87908	0.656163	-2.86374	0.00418675	0.0188006
NGFR-AS1	1.58751	-1.8073	0.631305	-2.86279	0.00419923	0.0188496
LINC02086	89.0046	1.11204	0.388853	2.85979	0.00423919	0.0189933
TNNI3	10.6175	1.36883	0.47866	2.85971	0.00424028	0.0189946
ADGRD1-AS1	3.69495	-1.60663	0.562005	-2.85876	0.00425307	0.0190376
OR2L13	1.30074	-1.90736	0.667569	-2.85717	0.00427439	0.0190973
PLAC9P1	4.51758	-1.35633	0.474938	-2.85579	0.00429293	0.0191622
CYP4B1	56.6359	-1.09772	0.384456	-2.85527	0.00430008	0.019187
MAGEE2	3.37611	-1.39875	0.490836	-2.84974	0.00437548	0.0194543
SOSTDC1	1195.78	-1.27136	0.446761	-2.84573	0.00443093	0.0196716
NPSR1	96.0265	1.83457	0.644804	2.84516	0.00443887	0.0196962
CFAP47	5.73906	1.66227	0.585415	2.83947	0.00451879	0.0200002
IGKV1-39	2279.18	1.04171	0.367854	2.83186	0.00462775	0.0204202
MAP3K15	6.86682	-1.03647	0.36612	-2.83096	0.00464082	0.0204703
PNMA6F	1.82774	-2.87828	1.01752	-2.82873	0.00467337	0.0206025
CDX2	674.837	1.10509	0.391053	2.82593	0.00471432	0.0207333
LINC02487	19.3156	1.03431	0.366133	2.82495	0.0047288	0.0207817
PCDH11Y	10.6344	-1.74799	0.618919	-2.82426	0.00473898	0.0208073
ALG1L7P	2.13212	1.18852	0.420998	2.82311	0.00475599	0.0208704
NT5DC4	10.0946	1.03085	0.366016	2.81641	0.00485635	0.0212212
CTSG	705.263	-1.05361	0.37441	-2.81406	0.00489197	0.0213439
IRX6	17.5625	-1.82298	0.647838	-2.81394	0.00489387	0.0213449
SNHG27	1.39679	-2.21725	0.78816	-2.8132	0.00490516	0.0213776
STPG4	12.1217	1.04049	0.370609	2.8075	0.00499272	0.0216548
LINC02154	3.34209	1.48056	0.527563	2.80641	0.00500964	0.0217124
PCAT18	20.9347	-1.70204	0.607417	-2.80209	0.00507731	0.0219618
MYH11	30.5568	-1.65804	0.591734	-2.802	0.00507869	0.0219638
CACNG5	1.75177	-2.06556	0.737303	-2.80151	0.00508647	0.0219935
INMT-MINDY4	1.28565	-1.62895	0.581578	-2.80092	0.00509578	0.0220258
IGLV4-69	906.927	1.141	0.407546	2.79968	0.00511532	0.0220903
ZNF556	26.1871	1.05081	0.375365	2.79944	0.00511914	0.0220948
C1orf94	2.33187	-1.36985	0.489892	-2.79622	0.00517038	0.0222677
IGKV1D-17	206.668	1.45168	0.519569	2.79401	0.00520593	0.0223965
SLC9A4	1253.7	-1.66533	0.596056	-2.79391	0.0052075	0.0223993
FGA	517.464	-2.25102	0.80671	-2.79038	0.00526467	0.022585
ERICH3	18.7037	-1.05469	0.378021	-2.79004	0.00527022	0.0225999
LINC02345	9.68804	1.00907	0.361701	2.78978	0.00527438	0.0226015
AVPR1B	8.07772	-1.37238	0.492039	-2.78917	0.00528439	0.0226201
LINC02269	4.76633	-1.44385	0.517884	-2.78798	0.00530378	0.0226726
KRT6A	26.8036	1.72308	0.618944	2.78391	0.00537083	0.0229039
TIMD4	45.624	-1.11221	0.399601	-2.78329	0.00538107	0.0229435
LINC01779	1.86052	-1.76306	0.63501	-2.77643	0.00549598	0.0233305
SUMO2P15	1.22271	-1.60152	0.577252	-2.77439	0.00553051	0.0234509
HAR1B	5.75214	1.07723	0.388733	2.77113	0.00558613	0.0236448
FABP6	63.8633	1.04285	0.376437	2.77031	0.0056003	0.0237006
RPL7AP77	1.51064	-3.12413	1.12811	-2.76935	0.00561676	0.0237576
SMIM15P2	2.15259	-1.17926	0.426048	-2.76791	0.00564166	0.023856
C19orf84	4.28355	1.06924	0.386311	2.76783	0.00564301	0.023856
CTSLP8	1.74868	-2.01399	0.727677	-2.7677	0.00564542	0.0238618
TNNI3K	1.5218	-1.58842	0.574263	-2.76601	0.00567464	0.02396
SEMG1	22.9437	1.57231	0.569016	2.76321	0.00572356	0.0241112
NCBP2L	1.82963	-1.42065	0.514336	-2.76211	0.00574293	0.0241718
SLC6A14	925.953	1.23576	0.44895	2.75256	0.00591316	0.0247633
LINC01289	2.52168	-2.67128	0.971491	-2.74967	0.00596549	0.0249326
SLC22A31	17.74	1.16192	0.422909	2.74744	0.00600617	0.0250762
LNCBRM	0.972111	-2.40642	0.876815	-2.7445	0.00606035	0.0252546
DKK1	225.443	-1.25377	0.457127	-2.74271	0.00609347	0.025361
NR0B1	2.44645	-1.38791	0.506202	-2.7418	0.00611027	0.025422
KCNQ5-DT	2.99949	-1.38777	0.506283	-2.7411	0.00612333	0.0254631
HAS1	284.168	-1.17446	0.42861	-2.74016	0.00614101	0.0255233
IRS4-AS1	5.72087	-1.22092	0.446397	-2.73506	0.00623695	0.0258635
TTLL7-IT1	1.35499	-1.72359	0.630311	-2.73451	0.00624736	0.0258855
EEF1A1P23	2.38308	-1.14901	0.420192	-2.73449	0.00624767	0.0258855
HOXA11	94.796	1.22708	0.449127	2.73214	0.00629253	0.0260353
NXPE1	15.1121	1.52109	0.556841	2.73164	0.00630206	0.0260612
LY6K	8.40491	-1.19389	0.437404	-2.72949	0.00634325	0.0261952
TREML3P	4.24183	1.20929	0.443219	2.72843	0.00636369	0.0262622
RPRML	2.81428	-1.52919	0.560482	-2.72835	0.00636513	0.0262629
VSIG2	5859.11	-1.18309	0.433842	-2.72701	0.00639104	0.0263425
GATA3-AS1	1.84753	1.14807	0.42119	2.72578	0.00641499	0.026416
WARS2-IT1	11.8979	-1.03995	0.382301	-2.72024	0.0065234	0.0267956
TRARG1	45.8833	-2.10815	0.775962	-2.71682	0.00659119	0.0269822
TRIM29	755.605	1.02737	0.378391	2.7151	0.00662563	0.0270944
GUCY2C	620.296	1.06188	0.391289	2.71379	0.00665174	0.0271594
HOXB9	204.443	1.08015	0.398581	2.70999	0.00672846	0.0273884
C5orf46	5.87725	2.01171	0.742703	2.70863	0.00675614	0.0274543
KNG1	3.27933	1.34551	0.496947	2.70755	0.00677809	0.0275153
LTO1P1	3.69016	-1.00101	0.370138	-2.70443	0.00684211	0.0277104
AQP10	23.9873	-1.06276	0.393187	-2.70295	0.00687276	0.0278052
ISX	109.701	1.85814	0.687636	2.70221	0.00688795	0.0278525
P3H2-AS1	2.88396	-1.03905	0.384552	-2.70197	0.00689299	0.0278673
CTCFL	1.8696	-2.12539	0.788503	-2.69547	0.00702895	0.0283432
KRT16	103.341	1.35606	0.503123	2.69528	0.00703292	0.0283476
CRB1	4.86093	-1.10037	0.408287	-2.6951	0.00703679	0.0283584
SBSN	8.45612	1.76515	0.654967	2.69502	0.00703845	0.0283603
ZNF285DP	2.27137	-1.44293	0.535481	-2.69465	0.00704624	0.0283821
MRGPRX7P	2.85891	-2.14546	0.796319	-2.69423	0.00705524	0.0284088
PRSS21	134.902	1.35176	0.502099	2.69222	0.00709789	0.0285421
RPS4XP22	1.40092	-1.44659	0.537547	-2.69108	0.00712202	0.0286246
GABRR1	6.65288	2.14438	0.798097	2.68687	0.00721255	0.0289436
GPR52	9.1536	-1.36073	0.506652	-2.68573	0.0072372	0.0290192
TUBA3C	2.33264	-3.76216	1.4042	-2.67923	0.00737926	0.0294505
LINC00320	1.57405	-3.46832	1.29847	-2.67108	0.00756077	0.0300095
CES1	106.278	-1.02771	0.384814	-2.67067	0.00757003	0.0300313
WNT7B	55.8176	1.31666	0.493054	2.67042	0.00757573	0.0300389
MIR574	1.12728	-1.41298	0.529293	-2.66956	0.00759503	0.0301005
LEFTY1	147.816	1.40715	0.527506	2.66755	0.00764056	0.0302508
LINC01412	3.9064	-1.20773	0.453118	-2.66537	0.00769034	0.0304076
RPL12P14	3.92752	1.01984	0.383272	2.66089	0.00779344	0.0307339
NCAPD2P1	6.80084	2.0963	0.790284	2.6526	0.00798754	0.0313544
CEACAM7	141.956	1.47217	0.555423	2.65055	0.00803617	0.0315246
FRMD1	246.408	-1.43412	0.541375	-2.64904	0.00807211	0.0316443
LINC02321	3.3463	1.145	0.432305	2.6486	0.00808266	0.0316757
ANKRD20A19P	2.17916	1.99711	0.755013	2.64513	0.00816596	0.0319393
H2AC16	2.70857	1.30565	0.494412	2.64081	0.0082709	0.03226
GFRA4	2.00045	-3.28029	1.24232	-2.64046	0.00827925	0.032282
LINC00643	7.89904	-1.1867	0.449527	-2.63988	0.00829345	0.0323269
PHLDA1-AS1	1.0369	1.04868	0.397505	2.63816	0.0083356	0.0324733
IGKV1D-16	163.19	1.23321	0.467629	2.63714	0.00836075	0.0325517
LINC02668	10.2484	-1.19509	0.4537	-2.63409	0.00843626	0.0327553
PHOX2B-AS1	0.945329	-2.64548	1.00559	-2.63077	0.00851906	0.0330065
MTDHP3	3.50306	-1.61733	0.614785	-2.63072	0.00852031	0.0330065
PPP1R11	5.15005	-4.91203	1.86827	-2.62919	0.00855883	0.033145
CYP2W1	283.103	1.18732	0.452079	2.62634	0.00863079	0.0333912
PTTG2	2.80329	-1.18258	0.450369	-2.62579	0.00864475	0.0334266
LINC02572	3.52041	-1.0805	0.412073	-2.62211	0.00873882	0.0337055
NUS1P2	1.17705	-1.43155	0.546555	-2.61923	0.00881289	0.0339364
FOXH1	12.8689	1.00026	0.381914	2.61908	0.00881676	0.0339403
FGF3	2.14862	2.48983	0.950972	2.61819	0.00883973	0.0339959
LRP2	9.16915	-1.62884	0.622258	-2.61763	0.00885434	0.0340411
RPS12P2	1.27339	1.31281	0.50213	2.61449	0.00893614	0.0342949
GKN1	169846	-1.61508	0.618211	-2.61251	0.00898788	0.0344714
MIR3125	1.99055	-1.08479	0.415307	-2.61201	0.00900106	0.0345108
LINC02320	3.24916	1.10807	0.424803	2.60842	0.00909607	0.0348081
PAGE5	1.48092	1.56059	0.59965	2.60251	0.00925445	0.0352785
TATDN2P3	1.38024	-1.91924	0.737956	-2.60075	0.00930198	0.0354109
CST1	876.82	1.45089	0.557888	2.60068	0.00930399	0.0354109
C13orf46	0.894759	-1.9756	0.759718	-2.60044	0.00931037	0.0354295
FADS6	28.8179	1.56186	0.601122	2.59825	0.00937007	0.0355652
GRM7	5.62242	-1.2286	0.472921	-2.5979	0.00937957	0.0355852
H3C2	4.66805	1.27358	0.49031	2.5975	0.00939056	0.0356099
OR13J1	0.843515	-1.99448	0.767917	-2.59726	0.00939709	0.0356177
RNF186	92.5007	1.16272	0.447755	2.59678	0.00941023	0.0356562
LINC00891	5.13867	-1.70387	0.656349	-2.59598	0.00943204	0.0357124
MALRD1	272.164	1.16249	0.448125	2.59411	0.00948364	0.0358548
RNU7-57P	2.1169	-1.02976	0.397168	-2.59275	0.00952117	0.0359682
ZBED9	3.50151	-1.54711	0.59672	-2.59269	0.00952291	0.0359691
CIDEC	635.689	-1.14064	0.440093	-2.59182	0.00954708	0.0360376
ALB	102.537	-1.35261	0.521936	-2.59152	0.00955533	0.036063
CPEB1	10.2143	-1.0877	0.41982	-2.59087	0.00957349	0.0361202
RFPL4B	3.41036	-1.69051	0.653119	-2.58837	0.00964319	0.0363372
NKX6-2	686.743	-1.80725	0.698651	-2.58677	0.00968795	0.0364714
PRKAG2-AS2	23.616	-1.00033	0.387052	-2.58448	0.00975258	0.03668
MAMDC2-AS1	0.988652	-1.32845	0.514727	-2.58088	0.0098549	0.0369659
NANOG	6.02852	-1.91741	0.743674	-2.5783	0.00992885	0.0371733
SLC24A5	0.913132	-2.02597	0.785825	-2.57814	0.00993346	0.0371763
LINC00261	1943.11	-1.3427	0.520808	-2.57811	0.00993432	0.0371763
CT83	87.7237	1.77415	0.688599	2.57646	0.0099818	0.0372956
RN7SL517P	1.07223	-1.54449	0.600401	-2.57243	0.0100989	0.037633
PRICKLE2-AS2	0.764439	-1.94753	0.757277	-2.57175	0.0101185	0.0376944
MIR4530	1.67883	-1.12733	0.4384	-2.57145	0.0101273	0.0377153
SLAMF6P1	1.7155	1.69292	0.658536	2.57073	0.0101483	0.037776
PSAPL1	2125.48	-1.60604	0.625052	-2.56944	0.0101862	0.0378758
BRI3P1	2.23559	-1.10053	0.428673	-2.56728	0.0102499	0.0380377
LINC00332	8.0829	-1.97134	0.768293	-2.56586	0.0102919	0.0381618
ITLN2	25.5472	1.78922	0.697416	2.5655	0.0103026	0.0381911
LINC02966	4.43953	1.24047	0.48361	2.56503	0.0103167	0.0382241
RNU5B-3P	0.860162	-1.55496	0.606627	-2.56328	0.0103687	0.0383692
KMT2CP5	11.4762	-2.95655	1.15697	-2.55542	0.0106059	0.0390473
PLPPR3	7.94588	-1.08466	0.424528	-2.55498	0.0106195	0.0390915
TM4SF4	1544.19	1.10131	0.431371	2.55305	0.0106784	0.0392646
IGKV1-12	559.77	1.04232	0.408656	2.55061	0.0107535	0.0394904
SSTR5	26.3078	1.35898	0.532827	2.55051	0.0107565	0.0394904
GRM3-AS1	3.87804	-1.02998	0.404323	-2.54742	0.0108523	0.0397523
LINC02343	3.33831	-1.55593	0.61089	-2.54698	0.0108658	0.0397816
KRT6B	218.907	1.69967	0.66882	2.54129	0.0110444	0.0402954
EEF1A1P18	8.25025	-2.01534	0.793549	-2.53965	0.0110964	0.0404235
IGHV3-73	1.20376	1.76926	0.696677	2.53957	0.0110989	0.0404265
LINC00114	11.05	1.03869	0.409394	2.53715	0.011176	0.0406267
OR5K2	2.68656	-1.02589	0.404528	-2.53602	0.0112119	0.0407233
APOC2	1.57093	1.16387	0.459081	2.53522	0.0112377	0.0407889
NMRK2	5.96566	-1.29758	0.511875	-2.53496	0.0112461	0.040807
TBL1Y	4.62167	-1.78915	0.706232	-2.53337	0.0112971	0.0409671
MC5R	3.25254	1.38557	0.547229	2.53198	0.0113421	0.0410742
ACER1	2.35317	-1.23523	0.4881	-2.5307	0.0113835	0.0411992
H1-7	2.8998	-1.12514	0.445716	-2.52434	0.0115916	0.041794
PCSEAT	4.51906	1.405	0.557883	2.51845	0.0117873	0.0423223
GAL3ST3	1.27748	-2.17118	0.863419	-2.51464	0.0119155	0.0427077
FAM177B	449.243	-1.03011	0.409747	-2.51401	0.0119366	0.042767
LINC02725	2.55714	1.3107	0.521371	2.51394	0.011939	0.0427691
MSLNL	14.6213	1.48737	0.591786	2.51336	0.0119586	0.0428072
IRS4	9.83931	-1.3825	0.550327	-2.51215	0.0119998	0.0429035
AQP7P1	15.3723	-1.00117	0.398913	-2.50975	0.0120817	0.0431509
PERCC1	7.73022	-1.29283	0.515527	-2.50778	0.0121494	0.0433409
LINC00698	1.01088	1.72753	0.690057	2.50346	0.0122987	0.0437493
SERBP1P3	4.61468	-1.10321	0.440694	-2.50334	0.0123028	0.0437575
MIR4483	2.22644	1.34056	0.536063	2.50076	0.0123927	0.0440116
DEPDC1-AS1	1.20125	1.55477	0.622021	2.49955	0.0124351	0.0441428
EMX1	58.066	1.04048	0.416399	2.49876	0.0124628	0.0442344
TMEM40	3.64723	1.37028	0.548729	2.49718	0.0125186	0.0443944
ALPI	284.669	1.61706	0.647558	2.49717	0.012519	0.0443944
FGFBP1	114.349	1.21851	0.489008	2.4918	0.0127096	0.0449634
OSTN	1.33743	-1.85267	0.74377	-2.49092	0.0127413	0.0450691
IGFALS	161.305	-1.09656	0.440572	-2.48894	0.0128124	0.0452602
MOGAT3	211.945	1.14644	0.460956	2.4871	0.0128789	0.045468
FAM83A	84.4001	1.21308	0.488016	2.48573	0.0129285	0.0456164
LINC01655	2.72668	1.37359	0.553101	2.48343	0.0130125	0.0458654
TIAM1-AS1	5.77171	1.06548	0.430011	2.4778	0.0132197	0.0464244
DUTP2	1.28463	1.28068	0.517079	2.47677	0.0132579	0.0465243
TRGVA	0.805323	-1.45833	0.589349	-2.47447	0.0133432	0.0467552
HLA-F-AS1	3.0174	-1.12118	0.453091	-2.4745	0.0133421	0.0467552
MIR5572	1.53416	1.37044	0.553813	2.47456	0.0133402	0.0467552
CNTNAP5	3.74923	-1.47359	0.595914	-2.47283	0.0134048	0.0468812
RBM46	1.65671	-1.69214	0.684469	-2.4722	0.0134285	0.0469024
LINC02554	2.52104	1.76782	0.715865	2.46949	0.0135307	0.0472044
DPYS	44.9592	-1.17361	0.475617	-2.46755	0.013604	0.0474047
SRARP	1.23798	-2.75707	1.11806	-2.46593	0.0136657	0.0475851
LINC00939	22.6353	1.06337	0.431234	2.46588	0.0136677	0.0475851
HMGB3P27	3.42909	-2.14388	0.869845	-2.46467	0.013714	0.0477044
MIR132	1.88715	-1.24561	0.505489	-2.46418	0.0137328	0.0477345
RPL12P9	1.11518	-1.68909	0.686002	-2.46222	0.0138079	0.0479194
SCEL	69.3894	1.23044	0.49985	2.46161	0.0138314	0.0479678
KLK7	235.054	1.1781	0.47986	2.45509	0.0140848	0.0486683
SLC26A9	849.343	-1.28295	0.523143	-2.45239	0.014191	0.0489082
RNU1-134P	0.955692	1.22302	0.499045	2.45072	0.0142572	0.0491082
IGFL2-AS1	16.3821	1.60696	0.65575	2.45057	0.0142629	0.0491135
MUC2	131.02	1.97066	0.804471	2.44964	0.0143001	0.0491847
FGF5	31.3196	-1.1137	0.455014	-2.44762	0.0143803	0.0494037
MIR3939	1.4306	1.12512	0.459853	2.44669	0.0144174	0.0494957
ACP7	1.9949	-1.74754	0.714371	-2.44626	0.0144347	0.0495407
GUCA2A	25.2129	1.68282	0.688926	2.44267	0.014579	0.0499572
HTR1E	9.61136	-1.72024	0.704783	-2.44081	0.0146544	0.050162
MIR6769A	0.978546	-1.26317	0.517813	-2.43944	0.0147102	0.0502911
LRIG2-DT	1.92966	-1.06867	0.438655	-2.43624	0.0148408	0.0506941
MTCO1P40	1.46529	-1.59337	0.654318	-2.43516	0.0148851	0.0508383
FBXO40	1.59263	-1.50869	0.619938	-2.43362	0.0149489	0.0510051
PCDHA9	6.46906	-1.32348	0.544066	-2.43257	0.0149919	0.0511155
LINC02840	3.66195	-1.49503	0.615366	-2.42949	0.01512	0.0514495
GOLGA6A	1.16421	-1.49191	0.61461	-2.42741	0.0152069	0.0517083
CFAP20DC-DT	2.11873	-1.99826	0.824338	-2.42408	0.0153473	0.0521113
HOTAIR	47.1606	1.2564	0.518433	2.42347	0.0153731	0.052186
SPTSSB	959.889	-1.03004	0.425273	-2.42206	0.0154327	0.0523367
GK-IT1	2.72394	1.28657	0.532044	2.41816	0.0155994	0.0527576
MIR3153	2.70423	1.01255	0.419682	2.41267	0.0158363	0.0533549
MIR6865	0.861098	-1.28898	0.534542	-2.41137	0.0158926	0.0534916
RDH8	7.06859	1.84924	0.767277	2.41013	0.015947	0.053637
MIR181A1HG	2.26886	1.16619	0.48418	2.4086	0.016014	0.0538397
CEACAM6	8205.63	1.02456	0.425438	2.40823	0.0160299	0.0538684
LINC02237	4.04584	-1.07912	0.448289	-2.4072	0.0160756	0.0539859
CAPN9	1064.77	-1.0772	0.448916	-2.39956	0.0164147	0.054809
CACNG7	4.48059	-1.33278	0.556223	-2.39612	0.0165698	0.0551985
LINC01460	1.63744	1.39134	0.581455	2.39285	0.0167181	0.0555348
SUPT20HL2	3.33397	-1.328	0.555092	-2.3924	0.0167387	0.0555927
UGT2B17	43.179	2.55022	1.06625	2.39176	0.0167677	0.0556765
H2BC14	1.4222	1.69785	0.710532	2.38954	0.0168693	0.055936
GOLGA8R	1.02554	-1.83318	0.768715	-2.38474	0.0170912	0.0564758
STON1-GTF2A1L	6.85361	-1.07313	0.450012	-2.38466	0.0170949	0.0564803
RPS27AP2	4.48904	-1.86244	0.781709	-2.38253	0.0171942	0.0567487
BPIFB4	6.08992	-2.07463	0.871096	-2.38163	0.0172363	0.0568533
HPN	368.979	-1.00071	0.420667	-2.37887	0.017366	0.0572335
IKBKB-DT	2.47388	-1.10029	0.462971	-2.37658	0.0174742	0.0575583
AQP2	18.8922	1.20282	0.506898	2.3729	0.0176493	0.058031
KCNC2	2.18672	-1.78116	0.750755	-2.3725	0.0176683	0.0580858
TUBAP12	1.3848	-1.3227	0.557806	-2.37125	0.0177279	0.0582336
STRA8	1.08541	-1.8328	0.773112	-2.37068	0.0177553	0.0583154
PROK1	3.50734	-1.28098	0.54098	-2.36788	0.0178902	0.058626
MIR135B	0.990148	1.17765	0.497546	2.36692	0.0179367	0.0587497
LINC01170	2.33866	1.30876	0.553064	2.36638	0.0179628	0.0588083
CA2	16200.1	-1.00753	0.426163	-2.36419	0.0180695	0.0590714
KCNH5	8.25523	-1.68399	0.71245	-2.36366	0.0180956	0.0591242
KLK3	8.478	2.01803	0.853826	2.36352	0.0181024	0.0591386
BLZF2P	3.25761	-1.19417	0.505533	-2.3622	0.018167	0.0592848
SP9	1.25709	-3.23764	1.37101	-2.3615	0.0182011	0.0593635
LINC02253	15.749	1.78657	0.756794	2.36071	0.0182398	0.0594654
ATP5F1AP3	6.00597	-1.176	0.498368	-2.3597	0.0182896	0.0596034
LINC00165	1.34225	-1.64009	0.695185	-2.35922	0.0183134	0.0596484
BAAT	16.2197	1.45288	0.616719	2.35582	0.018482	0.0601154
GUCA1C	6.62294	-3.21023	1.36965	-2.34384	0.0190862	0.0616029
ZSCAN4	15.1826	-1.08451	0.463512	-2.33977	0.0192959	0.0622039
SPACA7BP	2.38699	1.40204	0.599796	2.33753	0.0194115	0.0624504
PLA2G12B	45.5513	1.53255	0.656347	2.33498	0.0195447	0.0628027
TBX4	9.57093	1.14811	0.492563	2.33089	0.019759	0.0633466
DGAT2L7P	2.4852	1.13819	0.488341	2.33073	0.0197673	0.0633563
FNTAP1	1.03257	-1.46401	0.628177	-2.33056	0.0197764	0.0633728
AS3MT	2.3748	-1.04901	0.450115	-2.33054	0.0197778	0.0633728
BMPR1B-DT	1.88347	-1.63239	0.700673	-2.32975	0.0198193	0.0634804
ITFG2-AS1	1.34003	1.07896	0.463349	2.32861	0.0198795	0.0636219
THEGL	4.07348	-1.23064	0.529219	-2.32539	0.0200513	0.0640944
KRT3	0.967679	1.67746	0.7216	2.32464	0.0200912	0.0642013
ARPP19P1	1.49704	-2.76635	1.19182	-2.32112	0.0202804	0.0647228
RNPC3-DT	1.34934	-1.3212	0.569721	-2.31903	0.0203933	0.0650051
TMEFF1	4.49089	-1.04961	0.452882	-2.31762	0.02047	0.0651973
LINC00592	1.89793	1.34378	0.579961	2.31702	0.0205024	0.0652658
DPPA2P4	0.984397	-2.60512	1.1246	-2.31649	0.0205315	0.0653321
MAT1A	23.8779	1.03692	0.447679	2.31621	0.0205469	0.0653385
H2AC14	3.20182	1.12596	0.486247	2.31562	0.0205791	0.0654143
RNA5SP474	0.824404	-1.30012	0.561896	-2.31381	0.0206784	0.0656481
KLF14	6.25563	-1.26646	0.547368	-2.31372	0.0206832	0.0656489
CCT7P1	0.886478	1.4028	0.606712	2.31213	0.0207703	0.0658727
AQP7B	4.72046	-1.63113	0.705901	-2.31071	0.0208486	0.0660773
LINC02065	2.37325	1.21265	0.525386	2.30812	0.0209926	0.0664193
LINC01497	2.47752	-1.41831	0.614873	-2.30667	0.0210734	0.066613
LCN2	9197.6	1.05107	0.456002	2.30497	0.0211682	0.0668331
TFF2	34505.8	-1.33093	0.577548	-2.30445	0.0211974	0.0669072
LINC00393	3.60854	1.86224	0.808832	2.30239	0.0213133	0.0671959
PTCSC2	2.05871	1.44913	0.629807	2.30091	0.021397	0.067404
MYH2	5.3476	-1.25259	0.54462	-2.29993	0.0214522	0.0675247
RN7SKP160	1.54264	-1.10441	0.480349	-2.29919	0.0214943	0.0676393
MIR331	1.10629	-1.0922	0.475622	-2.29635	0.0216558	0.0680221
UPK1B	703.387	-1.38617	0.603896	-2.29538	0.0217113	0.0681338
LINC00466	1.86842	-1.43778	0.62675	-2.29403	0.0217889	0.0683325
SRSF8BP	1.5337	-1.32892	0.579736	-2.29228	0.0218895	0.0686028
MIR1180	1.98127	-1.0262	0.448106	-2.29009	0.0220162	0.0688916
KLK6	208.998	1.25739	0.549209	2.28947	0.0220522	0.0689681
IGSF23	16.7832	1.13375	0.495248	2.28925	0.0220646	0.0689796
HSD3B1	0.762901	2.82539	1.23448	2.28873	0.022095	0.0690341
RIT2	1.41701	-1.94517	0.850753	-2.28641	0.02223	0.0693336
CLDN2	1335.39	1.05017	0.459452	2.2857	0.022272	0.0694463
MUC4	6.98238	1.08055	0.473069	2.28412	0.0223645	0.0696983
C1QTNF8	2.63845	1.85669	0.813043	2.28363	0.0223932	0.0697697
MIR202HG	3.37411	-1.21101	0.530905	-2.28104	0.0225462	0.0701001
FAM201B	2.81197	-1.07379	0.470891	-2.28034	0.0225877	0.0701573
CELA2A	2.2087	-1.3334	0.584817	-2.28002	0.0226062	0.0701885
CBX3P4	1.61031	-1.03254	0.453106	-2.27879	0.0226794	0.0702947
CEACAM8	1.16389	1.77595	0.780196	2.27629	0.0228289	0.070639
H4C10P	1.57406	1.15439	0.507255	2.27577	0.02286	0.0706977
LRRC3B-AS1	0.800526	-1.82137	0.800711	-2.2747	0.0229241	0.0708235
CLDN19	6.34064	-1.42493	0.626879	-2.27305	0.023023	0.0710568
H2BC17	5.71637	1.04322	0.459456	2.27056	0.0231739	0.071429
C4orf54	11.7252	-1.14748	0.507122	-2.26273	0.0236521	0.072594
KCNA4	8.77126	-1.05193	0.465396	-2.2603	0.0238028	0.0729532
LINC01844	5.63499	-1.08266	0.480105	-2.25506	0.0241297	0.0736812
CLUL1	15.58	-1.04059	0.462296	-2.25092	0.0243904	0.0742616
REG1B	986.608	2.48558	1.1054	2.24858	0.0245395	0.0745912
HMGB1P49	7.18707	-1.10474	0.492231	-2.24435	0.02481	0.0753062
NAV2-AS4	0.787293	-2.54255	1.133	-2.24409	0.0248269	0.0753287
LINC00844	3.72109	-1.18869	0.530065	-2.24253	0.0249271	0.0755561
ADGRF5P1	8.34821	-1.14364	0.510006	-2.2424	0.0249356	0.0755722
SERF1A	2.05543	-2.12742	0.94912	-2.24147	0.0249959	0.0757356
LINC02511	4.61401	-1.59841	0.713541	-2.24011	0.0250837	0.0759327
LHX9	1.7175	-2.06184	0.921136	-2.23837	0.0251969	0.0761999
KRT17P8	3.73312	1.09597	0.489688	2.23809	0.0252154	0.0762268
LINC01154	1.45012	-1.26851	0.566852	-2.23781	0.0252332	0.0762709
LINC02809	2.1386	-1.045	0.467082	-2.2373	0.0252667	0.0763529
EVA1A-AS	1.74292	2.31904	1.03671	2.23693	0.0252907	0.0764061
TBX18-AS1	1.83934	-1.33633	0.597503	-2.23652	0.0253178	0.0764573
LBP	46.8907	-1.25201	0.55982	-2.23645	0.025322	0.0764573
MRGPRE	6.38889	-1.04019	0.465366	-2.2352	0.0254042	0.0766077
IGFL4	21.5244	1.0397	0.465568	2.23318	0.0255372	0.0769175
ACTBP8	2.97304	-2.31357	1.03705	-2.23093	0.025686	0.0773072
SLURP2	1.50028	-1.37993	0.619882	-2.22612	0.0260062	0.0780057
GCNT1P3	1.14459	1.33396	0.599394	2.22552	0.0260466	0.0780874
DENND6A-AS1	1.60763	-1.11455	0.501137	-2.22405	0.0261454	0.07834
CAV3	3.61219	-1.29264	0.581561	-2.22271	0.0262355	0.0785847
LINC03012	2.59811	-1.8458	0.830658	-2.22209	0.0262773	0.0786903
MIR149	1.22118	-1.3175	0.593763	-2.2189	0.0264933	0.0791487
CYP4F59P	1.54205	-1.42322	0.641504	-2.21856	0.0265167	0.0791693
LINC02608	8.79071	-1.24178	0.559724	-2.21856	0.0265168	0.0791693
HP	96.4435	-1.0014	0.452334	-2.21386	0.0268386	0.0799901
MT-TA	1.02255	-1.07664	0.486357	-2.21367	0.0268513	0.0800035
TMEM114	3.00636	-1.47781	0.668484	-2.21068	0.0270578	0.0804928
IGHV3-20	1.61217	1.62754	0.736602	2.20952	0.0271385	0.0806253
ADH7	226.825	-1.85821	0.841674	-2.20775	0.0272615	0.0808875
TRH	1.76476	-1.29393	0.586423	-2.20648	0.0273503	0.0811106
TRBV29OR9-2	2.57288	1.00065	0.453549	2.20626	0.0273658	0.0811365
PCMTD1P3	2.50228	1.23034	0.557651	2.20629	0.0273639	0.0811365
KCNK16	12.5869	-1.50007	0.680027	-2.20589	0.0273916	0.0811929
HRH3	1.41306	-1.45389	0.659421	-2.20479	0.0274686	0.0813778
RPL18P10	1.61409	1.05679	0.479756	2.20276	0.0276113	0.0817325
LINC00322	1.12855	1.22466	0.556188	2.20188	0.0276739	0.0818568
GPRACR	2.34736	-1.18998	0.540479	-2.20171	0.0276859	0.081862
HNRNPA1P33	11.4368	-1.05734	0.48029	-2.20147	0.027703	0.0818955
LINC01749	2.27194	1.29619	0.588859	2.20119	0.0277225	0.0819094
LINC02700	8.43833	1.07794	0.489784	2.20085	0.0277466	0.0819652
LINC03004	7.49267	1.04527	0.475206	2.19961	0.0278344	0.082169
LIVAR	1.06577	-1.2067	0.548639	-2.19944	0.0278465	0.0821844
LINC02470	16.2763	-1.03514	0.471148	-2.19707	0.0280157	0.0825614
TM4SF19	4.75769	1.01907	0.463891	2.19679	0.0280351	0.0826053
LINC02941	1.13194	-1.76633	0.805197	-2.19366	0.0282597	0.0831266
SPINK7	14.1954	-1.12761	0.514099	-2.19338	0.0282801	0.0831663
MAGEC3	1.33382	-1.42617	0.650699	-2.19175	0.0283979	0.0834088
PNMA6E	1.25184	-1.75246	0.800442	-2.18937	0.0285699	0.0837813
POTEF	25.7446	1.24506	0.568887	2.18859	0.0286265	0.0838888
IGHG1	31.3997	1.00535	0.459559	2.18765	0.0286952	0.0840352
LINC02817	2.6871	-1.09951	0.5028	-2.18677	0.0287592	0.084202
TRAJ4	1.5577	-1.01225	0.46299	-2.18633	0.0287914	0.0842861
GSDMC	1.10765	1.7053	0.780045	2.18615	0.0288043	0.0843135
IGF2BP1	131.58	1.69121	0.774664	2.18315	0.0290246	0.0848127
HCRTR2	1.53871	-1.36395	0.624954	-2.18248	0.0290744	0.0849272
[truncated: 109 more rows]

## Sheet: Table_S4
Table S4: Genes dysregulated significantly and the robust genes identified through rank-based meta-analysis
RRA analysis Results
Gene	Pvalue	adjPvalue	logFC
Up-regulated
PF4V1	2.08597e-07	0.00629025	2.17327
LINC02864	4.82586e-07	0.0145524	2.90622
IL13RA2	4.91468e-07	0.0148202	2.1869
ZNF716	1.1973e-06	0.0361046	3.87709
MAGEA10	1.47494e-06	0.0444768	4.78087
Down-regulated
ATP4A	2.40169e-09	7.2423e-05	-4.56691
PGA5	2.66832e-09	8.04631e-05	-4.19431
SMPX	5.19191e-08	0.00156562	-2.78944
PGA4	9.08713e-08	0.00274022	-3.78087
CARTPT	1.19551e-07	0.00360507	-3.37765
AMTN	1.70772e-07	0.00514964	-2.53548
LINC02268	2.45956e-07	0.0074168	-2.41856
ATP4B	3.56261e-07	0.0107431	-3.80287
KMT2CP5	3.61911e-07	0.0109134	-2.63665
GAST	3.69247e-07	0.0111346	-3.6233
PGA3	5.66476e-07	0.0170821	-4.14364
KMT2CP4	9.89527e-07	0.0298392	-3.24815
SYNM	1.04244e-06	0.0314348	-2.16857
NGB	1.1973e-06	0.0361046	-3.58186

## Sheet: Table_S5
Table S5: List of genes more than posterior probability 0.95 for HCMV_GC, HCMV_EBV_GC, and EBV_GC.
HCMV_GC specific genes						HCMV_EBV_GC specific genes						EBV_GC specific genes
	Null Hipothesis	EBV_GC	HCMV_EBV_GC	HCMV_GC			Null Hipothesis	EBV_GC	HCMV_EBV_GC	HCMV_GC			Null Hipothesis	EBV_GC	HCMV_EBV_GC	HCMV_GC
PGA3	0	0	1e-12	1		APOA1	0	0	1	0		CDH17	0	1	0	0
PGA5	0	0	1.04e-10	1		CDHR5	0	0	1	0		PHGR1	0	1	0	0
XIST	0	0	1.16e-10	1		IGF2BP1	0	0	1	0		TFF3	0	1	0	0
FAM83A	0	1.98e-10	0	1		UGT2B17	0	0	1	0		CLDN3	0	1	0	0
WNT7B	0	9.64e-10	0	1		APOA2	0	0	1	0		FABP1	0	1	0	0
IL11	0	1.324e-09	0	1		FGB	0	4e-12	1	3e-12		REG1B	0	1	0	0
MUC5B	3e-12	2e-12	4.255e-09	1		MAGEA3	0	1.79e-10	1	0		CDX1	0	1	0	0
SDR16C5	2.1e-11	1.4e-11	8.885e-09	1		APOA4	0	0	1	1.359e-09		TM4SF20	0	1	0	0
COX6B2	3e-11	1.9784e-08	8e-12	1		APOB	1.24e-10	9.25e-10	1	7.05e-10		GUCY2C	0	1	0	0
KLK10	6e-12	3.0467e-08	1e-12	1		CYP2B6	0	2.126e-09	1	0		WDR72	0	1	0	0
MSMB	8.764e-09	3.3116e-08	2.356e-09	1		FADS6	3e-12	4.3171e-08	1	0		HOXA13	0	1	0	0
AQP2	4.1109e-08	2.2831e-08	7.8056e-08	1		FGA	0	0	1	4.7497e-08		MYOM3	0	1	0	0
SULT2A1	0	0	3.20098e-07	1		ABCC2	3.8046e-08	1.13874e-07	1	2.441e-08		HOTTIP	0	1	0	0
ONECUT3	9.496e-09	2.038e-09	3.30956e-07	1		RBP2	2e-12	0	1	1.79272e-07		DLGAP1-AS5	0	1	0	0
CBLIF	0	0	3.94448e-07	1		MAGEA6	0	5.73285e-07	0.999999	0		HOXA11	0	1	0	0
IGLV4-69	5.2263e-08	7.27218e-07	1.289e-09	0.999999		AFP	1.1793e-08	6.07136e-07	0.999999	7.63e-10		EFNA2	0	1	0	2e-12
MMP3	2.4694e-08	9.27422e-07	2.02e-09	0.999999		APOC3	3e-12	0	0.999999	7.5068e-07		ISX	0	1	2e-12	0
KCNJ16	7.1802e-08	3.202e-09	1.54e-06	0.999998		SNORD3A	3e-12	0	0.999999	7.65044e-07		HTR1D	0	1	0	1.1e-11
ATP4A	0	0	1.6359e-06	0.999998		SULT1E1	2e-12	0	0.999999	7.72629e-07		HOXA10	1e-12	1	0	1.3e-11
SSTR5-AS1	5.28034e-07	5.305e-08	1.54473e-06	0.999998		PNMA5	1.2683e-08	6.82e-10	0.999999	8.37385e-07		BTNL3	0	1	6.9e-11	0
CEMIP	2.81325e-07	2.07474e-06	1.5846e-08	0.999998		NR1H4	1.2e-11	8.78842e-07	0.999999	0		CA1	0	1	8.8e-11	0
PPBP	2.43824e-06	1.34977e-06	3.96566e-07	0.999996		COL2A1	5.8e-11	1e-12	0.999997	3.00171e-06		FABP2	0	1	1.45e-10	0
CHIA	3.3687e-06	5.89747e-07	6.25905e-07	0.999995		SLC15A1	2.14e-10	3.8179e-06	0.999996	7e-12		MUC17	1e-12	1	0	1.52e-10
CYP24A1	1.2546e-06	6.1141e-08	4.94201e-06	0.999994		MAP7D2	1.23472e-06	1.08798e-07	0.999994	4.80258e-06		MOGAT3	0	1	2.76e-10	0
DMKN	3.25805e-07	6.1e-09	8.32003e-06	0.999991		MTND1P23	6.4396e-06	7.02359e-06	0.999986	5.25961e-07		IDO1	5e-12	1	0	5.32e-10
CST6	7.42143e-07	2.1364e-08	1.97168e-05	0.99998		FGG	9.80099e-06	2.57279e-06	0.999986	1.82567e-06		PPP1R1B	6.6e-11	1	1e-12	4.8e-10
ESRRG	1.5096e-05	1.09862e-06	6.15339e-06	0.999978		LINC02864	1.09024e-05	2.39109e-06	0.999985	1.93071e-06		FUT6	0	1	0	6.09e-10
PLA2G2F	6e-12	2.37856e-05	0	0.999976		SLC5A9	1.16924e-06	1.585e-05	0.999983	5.2001e-08		C11orf86	2.56e-10	1	3.4e-11	3.59e-10
KRT80	2.75515e-05	7.68934e-06	3.59289e-06	0.999961		PDZD3	5.3354e-08	2.45273e-05	0.999975	1.31e-09		LINC01819	0	1	0	7.82e-10
IGKV2D-29	1.80916e-07	4.0292e-05	9.49e-10	0.99996		LHFPL3-AS2	1.58306e-06	3.0183e-08	0.999931	6.6961e-05		GGT6	1.8e-11	1	0	9.99e-10
ACTC1	6.3e-11	4.62776e-05	1e-12	0.999954		SLC17A4	2.55e-10	9.15316e-05	0.999908	3e-12		UNC93A	9.05e-10	1	1.53e-10	5.47e-10
TRPC4	3.3619e-05	1.31413e-05	2.92079e-06	0.99995		SPRR1B	2.334e-05	3.06211e-07	0.999905	7.09108e-05		ANXA13	1.207e-09	1	5.71e-10	1.48e-10
PDILT	3.7237e-05	1.2198e-05	1.50263e-06	0.999949		ALB	5.846e-09	5.3e-11	0.999895	0.000104611		SLC6A7	3.91e-10	1	1.5e-11	2.082e-09
KRT7	0	6.6551e-05	0	0.999933		TTR	8.97538e-05	1.12515e-05	0.999883	1.59344e-05		CYP2W1	0	1	4.345e-09	0
C3orf80	1.31075e-05	6.92357e-05	2.63085e-07	0.999917		IGHA2	7.3841e-08	0.000168396	0.999832	5.45e-10		NR1I2	2.414e-09	1	1.28e-10	2.892e-09
PKD1P5	4.4393e-08	0.00010901	3.46e-10	0.999891		HMGA2	0.000226851	0.000118899	0.999646	8.26661e-06		PPP1R14D	3.49e-10	1	5.241e-09	1e-11
IGKV1-33	1.7736e-07	0.000110326	4.34e-10	0.999889		CTAG2	5.73055e-05	6.01779e-07	0.999636	0.000305904		REG4	0	1	0	1.0232e-08
CGB5	0.000113477	2.08912e-05	3.12333e-06	0.999863		GSTA2	0	0	0.999621	0.000378987		S100A14	6.19e-10	1	3e-12	9.945e-09
ERFE	7.0324e-08	0.00015179	5.73e-10	0.999848		PTH2R	0.000251207	0.000126446	0.999616	6.57234e-06		ZNF683	2.105e-09	1	1e-10	2.3524e-08
HPN	0.000131316	1.08653e-05	1.33939e-05	0.999844		ARSL	0.000125219	2.11658e-06	0.999581	0.000291283		CXCR2P1	0	1	0	2.6449e-08
SLC7A10	7.82246e-06	0.000149068	4.0817e-08	0.999843		IRF7	0.000239468	0.00020756	0.999547	5.58361e-06		CALHM6	1.3536e-08	1	1.894e-09	1.3538e-08
BRD2	1.613e-09	1e-11	0.000176178	0.999824		TINAG	1.12172e-06	0.000516947	0.999482	9.543e-09		CYP4F2	2.4449e-08	1	1.174e-09	1.511e-08
ATP4B	1.2744e-08	7.1e-11	0.000220709	0.999779		LHFPL3	0.000222381	2.88472e-06	0.999467	0.000307498		ADIPOQ	8.91e-10	1	2.1e-11	4.233e-08
TYRP1	1.4505e-08	0.000241203	9.5e-11	0.999759		CA4	1.03289e-06	8.337e-09	0.99941	0.000589326		CIDEA	2.5948e-08	1	1.853e-09	2.2829e-08
PLA2G2A	7.09509e-07	1.568e-09	0.000262555	0.999737		OGDHL	0.00049352	1.80751e-05	0.999362	0.00012607		HOXA11-AS	8.887e-09	1	4.4747e-08	1.7e-10
PI15	0.000228262	7.98214e-05	6.66624e-06	0.999685		MEP1A	0	0.00086505	0.999135	0		MUC16	0	1	5.5022e-08	0
KLK7	0	0.000345913	0	0.999654		F7	0.000587873	1.17352e-05	0.999123	0.00027701		LINC02446	2.1e-11	1	0	5.5257e-08
AQP10	0.000143398	1.50381e-06	0.000257148	0.999598		PAH	0.000922415	3.65157e-05	0.998964	7.69598e-05		HLA-DRB5	8e-12	1	5.9e-08	0
GREM2	0.000153781	0.000263533	1.90004e-06	0.999581		TMEM82	0.000327805	0.00121719	0.998452	3.1478e-06		HES2	2.0775e-08	1	3.91e-10	4.8946e-08
NXF3	0.000365408	2.54007e-05	3.48373e-05	0.999574		AACSP1	0.00122502	1.51074e-05	0.998418	0.000342202		IGHG1	4.6643e-08	1	8.713e-09	1.7397e-08
MMP1	0.00015211	1.16193e-06	0.000292499	0.999554		FAR2P1	0.00111724	1.13181e-05	0.99839	0.000481303		MOGAT2	4.7152e-08	1	2.5167e-08	1.939e-09
TNN	0.000212688	4.47944e-06	0.000231561	0.999551		KRT6A	3.88839e-07	1.535e-09	0.998265	0.00173462		COL9A1	1.08746e-07	1	5.381e-09	2.8677e-08
TNC	0.00027998	0.000176067	1.4546e-06	0.999542		PCK1	0.00173452	0.000131029	0.998026	0.000108507		HOXB9	1.12307e-07	1	6.382e-09	2.4788e-08
AQP4	6.15169e-05	0.000396641	2.76675e-07	0.999542		CCDC190	0.00087486	6.8539e-06	0.997959	0.00115899		ADGRF4	6.8163e-08	1	1.414e-09	7.4647e-08
GHRL	0.000108773	0.000358868	6.55951e-07	0.999532		CPN1	0.00232005	3.19437e-05	0.997429	0.000218873		GAST	6.252e-09	1	1.43972e-07	5.7e-11
EGF	0.000450638	4.45345e-05	1.52344e-05	0.99949		ESPN	0.000347911	0.00237788	0.997272	2.38208e-06		LRATD1	1.686e-09	1	4e-12	1.71509e-07
EPHA7	9.14411e-05	0.000490625	7.90516e-07	0.999417		GDPD2	0.000776749	0.00195264	0.997264	6.52782e-06		REG3A	1.35697e-07	1	2.249e-09	6.7342e-08
KLK13	2.19948e-05	0.000561954	1.16148e-07	0.999416		NKX6-2	0.00169407	2.08423e-05	0.997188	0.00109673		CASC9	1.568e-08	1	1.95358e-07	1.84e-10
SHC4	0.000524253	5.33215e-05	3.36191e-05	0.999389		SPRR1A	0.000574787	2.66291e-06	0.997022	0.00240006		MYO7B	6.6977e-08	1	3.51e-10	2.10425e-07
IGLV1-47	6.044e-05	0.000692372	8.2605e-08	0.999247		GBA3	0.00020442	0.00278709	0.997007	1.27492e-06		CCN6	2.36119e-07	1	1.0711e-08	5.4524e-08
SHISA3	6.09731e-05	0.000717048	4.13906e-07	0.999222		GABRA3	0.0030019	0.000684986	0.996282	3.08593e-05		KLK1	3.265e-09	1	1.3e-11	3.61628e-07
LTF	0.00116392	4.10706e-05	3.20211e-05	0.998763		HOXC13	0.00221259	1.60386e-05	0.996213	0.00155805		FCRL6	3.2055e-08	1	5.09e-10	3.86652e-07
LINC02432	0.000965255	1.87564e-05	0.000352841	0.998663		IGFL4	0.00349614	0.000768662	0.99569	4.54214e-05		DRD1	8.5186e-08	1	7.01e-10	3.55026e-07
ALPG	7.743e-08	0.00137601	2.66e-10	0.998624		ACHE	0.00450199	0.000440097	0.994924	0.000133806		OTC	1.5343e-08	1	4.44931e-07	1.27e-10
CHRDL2	0.00101576	0.000352676	1.07562e-05	0.998621		KRT6B	4.65829e-05	2.01142e-07	0.994898	0.00505532		IFNG	1.146e-08	0.999999	1.17e-10	5.38998e-07
LINC00578	0.000908918	0.000506937	1.07395e-05	0.998573		PDZK1	0.000124595	0.00564207	0.994233	6.52616e-07		PPP1R14C	0	0.999999	0	5.55281e-07
SGIP1	0.000738776	0.000834987	5.85249e-06	0.99842		KRT13	0.00209105	0.00377956	0.994121	8.80307e-06		NAT2	2.02166e-07	0.999999	1.756e-09	4.9251e-07
ADH7	0.00101312	9.32528e-06	0.000615685	0.998362		DHRS2	0.00500126	0.00118276	0.993741	7.47629e-05		FUT3	8.04e-10	0.999999	1e-12	7.80793e-07
MMP10	0.000185085	0.00178388	9.14632e-07	0.99803		DACT2	0.00552602	0.000898399	0.993487	8.89233e-05		LEP	7.47877e-07	0.999999	1.21229e-07	5.5072e-08
CORIN	2.71405e-06	0.00200864	1.0085e-08	0.997989		HOTAIR	0.00640844	0.000311763	0.993027	0.000252878		TM4SF4	0	0.999999	0	1.25557e-06
AKAP6	0.00177356	4.07033e-05	0.000380764	0.997805		TENM2	0.00300302	1.85607e-05	0.992675	0.00430313		PLA2G4F	1.19083e-06	0.999999	3.4261e-08	1.80557e-07
IGLV3-21	0.00172924	0.000488948	4.21073e-06	0.997778		IGSF9	0.0063169	0.00100027	0.992578	0.000104997		TRIM54	1.62474e-07	0.999998	1.45168e-06	1.174e-09
SSTR5	0.00201039	4.91564e-05	0.00018584	0.997755		SATB2-AS1	0.000318916	0.00880993	0.99087	1.37356e-06		ALOX15B	1.61933e-06	0.999997	8.51073e-07	5.3759e-08
PLAAT2	6.48264e-05	3.28117e-07	0.00238614	0.997549		POU6F2	0.00132818	0.00865526	0.990012	4.43893e-06		CCNP	2.74914e-06	0.999997	6.9742e-08	4.12828e-07
CWH43	0.00139041	9.75045e-06	0.0010745	0.997525		VAV3	0.0107191	0.000901216	0.988177	0.000202245		GZMH	5.297e-09	0.999996	2.1e-11	3.86637e-06
SLC5A5	0.00271015	0.000897224	1.8423e-05	0.996374		TMEM145	0.0111731	0.000686173	0.987886	0.000254406		IGKV2-40	2.26594e-06	0.999995	2.34902e-06	4.6972e-08
C6	3.10022e-06	0.00412332	5.818e-09	0.995874		LONRF2	0.010677	0.000117491	0.987702	0.00150315		MALRD1	8.452e-09	0.999995	4.81043e-06	3.1e-11
NDNF	0.00257706	2.74628e-05	0.00178241	0.995613		IGSF23	0.00484735	0.00797435	0.98716	1.7948e-05		C4BPB	4.94316e-07	0.999995	1.528e-09	4.56692e-06
B3GAT1-DT	0.00413387	6.17073e-05	0.000568584	0.995236		GUCA2A	4.4732e-06	0.0133557	0.98664	1.1674e-08		FGFBP1	0	0.999994	0	5.58278e-06
NRXN3	0.00431782	0.000449494	8.30509e-05	0.99515		ACTL8	0.00936539	0.00404464	0.986539	5.09548e-05		AIM2	5.62212e-06	0.99999	7.7206e-08	3.82042e-06
SOX8	0.00100514	7.24991e-06	0.00401493	0.994973		ALPI	3.21275e-06	0.013595	0.986402	1.1967e-08		GPA33	9.48873e-06	0.999989	9.82255e-07	1.50997e-07
CXCL6	0.00206947	1.58477e-05	0.00303266	0.994882		TUBA5P	0.00297485	0.0108368	0.986173	1.48937e-05		LINC00668	8.03682e-06	0.999989	6.9598e-08	3.20173e-06
COL8A1	0.000256876	0.00491204	3.94429e-07	0.994831		REG3G	0.00157634	0.0123684	0.986052	3.71384e-06		JPH1	3.33647e-06	0.999986	9.677e-09	1.07619e-05
MKX	0.00211341	0.00337423	9.55795e-06	0.994503		LIN28B	0.0136519	0.000642669	0.985544	0.000161881		ROBO2	8.89158e-06	0.999984	4.5002e-08	7.39258e-06
SERPINA4	0.000916721	4.37045e-06	0.00472986	0.994349		PCSK1N	0.00967968	7.85469e-05	0.985007	0.00523469		OVOL1	1.17044e-05	0.999984	4.53304e-06	1.12652e-07
RPS4Y1	0.00561236	0.000459122	3.7657e-05	0.993891		NMUR2	0.0137903	0.00137839	0.984653	0.000178645		CDHR2	1.59111e-06	0.999983	2.489e-09	1.58232e-05
FEZF1-AS1	5e-12	0.00612022	0	0.99388		ABCC6P1	0.0131461	0.00266994	0.984037	0.000147449		A1CF	1.29e-10	0.999981	1.91894e-05	0
FAM83A-AS1	0.00127691	0.00553701	2.24277e-06	0.993184		ZNF556	0.00027296	9.86416e-07	0.983726	0.0160003		CDX2	1e-12	0.999978	2.18196e-05	0
RPLP0P2	3.0543e-05	0.00742792	7.5763e-08	0.992541		FRMD1	0.00963474	6.47924e-05	0.983435	0.00686567		CXCL17	9.70431e-07	0.999977	2.951e-09	2.17659e-05
ST6GALNAC5	0.00466954	0.00290773	2.39483e-05	0.992399		GSTA1	9.436e-09	3.4e-11	0.983081	0.016919		LINC00858	2.46667e-05	0.999973	1.32391e-06	6.418e-07
DSG3	0.00434135	0.00326048	2.21039e-05	0.992376		DEFB1	0.0082273	3.36194e-05	0.980572	0.0111669		LINC02086	2.66315e-05	0.999971	1.70745e-06	7.06928e-07
PKHD1	0.00187656	9.50775e-06	0.00582837	0.992286		HOXC12	0.0187329	0.000559284	0.980313	0.000395125		PHYHIPL	1.92107e-05	0.999971	1.03987e-07	1.01261e-05
CD109	0.00549333	0.00224568	2.37725e-05	0.992237		RSPO4	0.00787817	3.09569e-05	0.980032	0.0120585		SYT7	2.42188e-05	0.999969	6.47312e-06	2.17947e-07
ARHGEF4	0.00647658	8.69426e-05	0.0013061	0.99213		SCN7A	0.0407962	0.000374127	0.955015	0.00381431		TDRD5	2.26095e-05	0.999958	8.9936e-08	1.89359e-05
FZD10	0.00437068	0.00359787	2.07275e-05	0.992011		PCAT7	0.0410697	0.00046433	0.953577	0.00488916		NRCAM	5.66536e-06	0.999958	1.2303e-08	3.60682e-05
DIO2	0.0076406	0.000213533	0.000183604	0.991962		LINC01322	0.0461204	0.00352567	0.950009	0.000345333		SI	0	0.999957	4.30365e-05	0
EPIC1	0.00385844	1.78284e-05	0.00466997	0.991454								GDA	4.0796e-05	0.999954	2.33914e-07	4.98745e-06
LIPF	0.00887674	0.000134988	0.000186742	0.990802								TLX1	3.02954e-05	0.99995	1.96275e-05	1.85686e-07
NTSR1	0.00692218	0.00262566	3.93037e-05	0.990413								ATOH1	4.73207e-05	0.999949	2.12785e-06	1.27068e-06
IL13RA2	0.00940425	0.000349194	0.000321335	0.989925								DCDC2	4.97695e-05	0.999946	9.14235e-07	3.24175e-06
IGKV1-27	0.0010321	0.00907872	1.75852e-06	0.989887								KLRK1	4.86717e-05	0.999945	8.37995e-07	5.403e-06
ARSI	0.00757515	0.00257875	4.79847e-05	0.989798								LINC02826	1.65537e-06	0.999942	2.814e-09	5.6157e-05
CXCL5	1.57526e-05	0.0102168	1.9207e-08	0.989767								LYPD8	5.60735e-05	0.999939	5.1062e-07	4.51484e-06
TMEM158	0.00980993	0.000731311	0.000125288	0.989333								CXCR3	2.04843e-05	0.999932	8.4352e-08	4.7223e-05
IL24	0.0100573	0.000644493	0.000194466	0.989104								RAPGEFL1	3.65785e-05	0.99993	3.378e-05	9.3979e-08
ACE2	0.00617043	3.42816e-05	0.00491306	0.988882								IGHV3-33	6.36896e-05	0.999929	6.54132e-06	7.37446e-07
VPREB3	0.00725443	0.00442846	2.43652e-05	0.988293								CD8A	1.31729e-07	0.999912	1.6e-10	8.76089e-05
ZFPM2-AS1	0.0105132	0.00112599	9.42928e-05	0.988266								SULT4A1	7.87846e-05	0.999911	9.75387e-06	8.23404e-07
GKN1	0.00121225	2.50659e-06	0.0107479	0.988037								CD38	9.8095e-05	0.999894	1.81561e-06	5.63073e-06
LINC02474	0.00807491	0.00427031	1.93695e-05	0.987635								F12	9.28459e-05	0.999893	1.32752e-05	8.9977e-07
EPHX4	0.00862584	0.0041005	3.9126e-05	0.987235								PLIN1	4.39977e-06	0.999885	1.1e-08	0.000111032
AMTN	0.0123454	0.000118284	0.00078576	0.986751								ATP2C2	0.000126728	0.999867	4.00952e-06	1.97683e-06
WNT5A	0.00445391	0.00915967	8.18755e-06	0.986378								HOXA9	9.98024e-06	0.999854	0.000135836	2.7092e-08
SPP1	3.04997e-05	0.0140308	3.3173e-08	0.985939								BANCR	0.000126079	0.999849	2.37332e-05	7.09653e-07
PRSS33	2.43117e-05	0.0152562	4.8571e-08	0.984719								SLC7A9	1.14223e-05	0.999836	0.000152785	3.2076e-08
MYOCD	0.0145093	0.00110373	0.000169465	0.984218								GOLT1A	2.85264e-05	0.999835	0.000136169	8.6223e-08
LAMC3	0.0039391	0.0118991	1.04566e-05	0.984151								TRIM31	1.066e-09	0.999834	0.000165543	1e-12
ITLN1	0.0155784	0.000269371	0.000535016	0.983617								MYRFL	1.32339e-05	0.999803	2.033e-08	0.000183603
CCKBR	0.000507331	0.0167952	7.8932e-07	0.982697								NOTUM	0.000187081	0.999793	1.84545e-05	1.87224e-06
CPA2	7.499e-09	2.3e-11	0.0178026	0.982197								KLK6	0	0.999787	0	0.000213267
RET	0.0175689	0.0011471	0.000252167	0.981032								COL11A1	0.000198084	0.999782	1.0448e-06	1.91171e-05
IGLC6	0.0187799	0.000167522	0.00182194	0.979231								IGKV2-30	1.17982e-05	0.999765	1.9103e-08	0.00022276
NEURL3	0.000487288	0.020526	7.60023e-07	0.978986								MAP7-AS1	0.000132866	0.999765	0.00010143	5.42927e-07
IGKV1-16	0.00159755	0.0204621	2.17275e-06	0.977938								CD300LG	0.00021561	0.99975	1.42138e-06	3.28135e-05
LINC00392	0.0213994	0.00179032	9.53596e-05	0.976715								CKMT1A	0.000261354	0.999724	1.197e-05	3.14045e-06
CDH13	0.0215441	0.00294781	0.0001343	0.975374								PCOLCE2	0.000118087	0.999701	0.000180146	5.67284e-07
PGA4	0.0241213	0.00059629	0.000323583	0.974959								KIF12	0.000251506	0.999672	7.55429e-05	8.38531e-07
IGLV3-9	0.000535102	0.0262	7.1743e-07	0.973264								TBX21	8.3395e-05	0.999665	2.11199e-07	0.000250963
COL20A1	0.0200593	5.70956e-05	0.00975064	0.970133								REG1A	0.000333609	0.999638	4.34301e-07	2.8013e-05
PKP1	0.01773	8.73821e-05	0.0138288	0.968354								CAMK2N2	0.000203034	0.999633	0.000163327	8.34839e-07
KIAA1549L	0.0165481	0.016291	4.29047e-05	0.967118								HLA-DQB1	0.000365447	0.999613	1.87667e-05	3.2024e-06
CREB3L3	0.010368	4.05662e-05	0.0228933	0.966698								GPR171	1.38841e-05	0.999506	2.3537e-08	0.000479688
LINC02891	0.0314469	0.00326713	0.000138736	0.965147								CT83	9.86e-10	0.999469	0.000530544	2e-12
TRAT1	3.85782e-07	0.0356229	4.52e-10	0.964377								MT1M	0.000370403	0.999465	1.36265e-06	0.000162938
PITPNM3	0.0391982	0.00206375	0.000374787	0.958363								BARX2	8.43722e-05	0.999462	0.00045366	1.86888e-07
CSDC2	0.0398771	0.00255808	0.000369251	0.957196								CPS1	0.000548297	0.999439	5.21467e-06	7.93718e-06
CD19	0.00584303	0.0389401	7.92553e-06	0.955209								TRARG1	0.000453921	0.999432	1.29199e-06	0.00011304
CCDC9B	0.0357872	0.00950249	9.42732e-05	0.954616								SLC38A4	0.000571984	0.999402	6.42509e-06	1.94415e-05
COL26A1	0.0412475	0.00413522	0.000139487	0.954478								RANBP17	0.000517184	0.999382	1.82849e-06	9.91208e-05
GPR15	0.0352612	0.011342	9.13832e-05	0.953305								GRIN2D	4.16252e-05	0.99938	4.1075e-08	0.000578124
LINC00494	0.0447484	0.000547076	0.00175753	0.952947								ASCL2	0.000613229	0.999364	1.65668e-05	5.81633e-06
AHNAK2	0.0444453	0.00311023	0.000184583	0.95226								NKX6-3	5.5571e-06	0.999355	0.000639003	1.1336e-08
FEZF1	7.49791e-07	0.0478107	1.051e-09	0.952189								KLF15	0.000589458	0.999354	5.43193e-06	5.15974e-05
CD79A	0.00517179	0.0439519	3.75271e-06	0.950873								XCR1	0.000617564	0.99935	1.56494e-05	1.72115e-05
SHISA2	0.00582849	0.0433144	1.04121e-05	0.950847								NUP62CL	0.000453146	0.999326	1.07265e-06	0.000219492
WT1	0.0162139	0.0332588	2.43765e-05	0.950503								IGKV1-6	0.000602903	0.999325	6.6341e-05	6.02079e-06
												VWA2	0.000673347	0.999305	8.96161e-06	1.31601e-05
												A4GNT	9.0676e-08	0.999237	1.17e-10	0.000762589
												AKR1C4	0.000720497	0.999222	5.22196e-05	5.03253e-06
												DACH1	0.00074815	0.99922	2.3685e-05	8.46529e-06
												LINC02672	0.000810831	0.999161	1.96687e-05	8.98982e-06
												CYP3A4	0.000295347	0.999119	0.000584739	7.66261e-07
												RCOR2	0.000359914	0.999114	0.000525565	9.72889e-07
												KCNJ3	0.000961332	0.998998	1.04415e-05	3.04535e-05
												FASLG	0.000547545	0.998996	1.37273e-06	0.000454999
												LAG3	2.43654e-06	0.998993	2.864e-09	0.0010044
												LCAL1	0.000517359	0.99894	8.00936e-07	0.000542325
												KCNJ10	5.41824e-07	0.998932	6.61e-10	0.00106734
												RXFP4	0.00101642	0.998921	5.6116e-05	6.85191e-06
												PPP1R1A	0.000855032	0.998902	3.15553e-06	0.000240031
												CREG2	0.000670616	0.998832	1.1501e-06	0.000496459
												NELL2	3.4e-11	0.998776	0	0.00122425
												DTHD1	3.77996e-05	0.998693	5.3192e-08	0.00126958
												CLDN18	0.00132031	0.998653	1.08768e-05	1.6209e-05
												SLC39A5	4.76914e-07	0.998626	0.0013736	6.45e-10
												MIR9-3HG	0.00144504	0.998481	1.46463e-05	5.94661e-05
												VIL1	0.00152201	0.998433	4.01434e-05	4.67901e-06
												CHP2	0	0.998306	0.00169358	0
												KLRC2	0.00163378	0.998263	8.80869e-06	9.45001e-05
												DQX1	0.00155364	0.998257	0.000182925	6.31329e-06
												ENTPD8	0.00135844	0.998249	2.64546e-06	0.000390093
												LINGO1	0.00063985	0.998244	0.0011147	1.34826e-06
												MIR194-2HG	0.000901145	0.998244	0.000852755	2.1798e-06
												SALL4	8.66882e-07	0.998227	0.0017725	1.509e-09
												CRTAM	1.08065e-07	0.998185	1.22e-10	0.00181446
												IYD	0.000187986	0.998139	0.00167245	2.97202e-07
												IL2RA	0.00179495	0.998137	2.81174e-05	3.99098e-05
												GZMB	0.000104411	0.99813	1.15092e-07	0.00176536
												CEACAM6	1.44063e-07	0.99811	4.5e-11	0.00189016
												CEL	0.00193303	0.998005	3.00697e-05	3.19218e-05
												TRIM29	9.21102e-06	0.997972	6.277e-09	0.00201839
												LINC00426	0.00123215	0.997952	2.72563e-06	0.000813387
												CCKAR	0.000275259	0.997766	2.82095e-07	0.00195865
												CLEC10A	0.00138254	0.997716	2.47515e-06	0.000898879
												NAT8L	0.00226761	0.997634	2.62597e-05	7.26232e-05
												ABCD2	0.0017095	0.997521	4.05588e-06	0.000765176
												TMEM132C	0.00243388	0.99747	6.0657e-05	3.50829e-05
												IGKV2D-30	0.0023031	0.997399	8.99907e-06	0.000288945
												ZNF831	0.00053578	0.997387	7.65195e-07	0.00207693
												HLA-DQA1	0.00252429	0.997368	9.44144e-05	1.3233e-05
												IGLV10-54	0.00142133	0.997207	0.00136746	4.24357e-06
												PAQR5	6.93785e-05	0.997196	6.7907e-08	0.00273411
												HMGCS2	0.00243805	0.997012	0.000545714	3.91091e-06
												CST1	0.00293537	0.996984	5.81141e-05	2.20913e-05
												TTC24	0.00149946	0.99695	2.2575e-06	0.00154857
												CLEC4E	0.00290111	0.996356	0.000731937	1.13876e-05
												TMC4	0.00356415	0.996245	1.24279e-05	0.000178879
												ECHDC3	0.00345638	0.996191	1.42221e-05	0.00033863
												SCNN1A	4.04025e-05	0.99619	1.9949e-08	0.00376957
												NPC1L1	5.12244e-07	0.996168	4.42e-10	0.00383188
												KLRK1-AS1	0.003787	0.996081	4.62717e-05	8.53761e-05
												CXCR6	0.000177525	0.995967	1.75822e-07	0.00385548
												TUBAL3	0.000867984	0.99596	0.00317009	1.55103e-06
												C6orf223	0.00396327	0.99591	2.9756e-05	9.66008e-05
												TRGC2	0.00294197	0.995713	5.93286e-06	0.00133889
												IGKV2D-24	0.00216213	0.995521	3.08436e-06	0.00231335
												SILC1	0.00446277	0.995136	1.13045e-05	0.00038991
												PI3	0.000366076	0.994994	0.00463914	4.01112e-07
												MSLN	2.34817e-07	0.994835	1.2e-10	0.00516435
												CYP2J2	0.00212465	0.994823	0.00304823	4.20972e-06
												NEUROG3	0.00508184	0.994755	2.95017e-05	0.000133228
												SLC6A19	0.00516869	0.994667	3.3317e-05	0.000130671
												ITK	0.00181228	0.994622	1.90704e-06	0.00356395
												UBASH3A	0.00197193	0.994568	2.71331e-06	0.00345697
												ETV4	0.00535357	0.994524	9.09129e-05	3.20054e-05
												CX3CL1	0.00569902	0.994154	3.79771e-05	0.000108817
												PLEKHG4B	0.00345579	0.993767	4.75444e-06	0.00277268
												LINC00939	0.00522067	0.993637	7.98352e-06	0.00113445
												LINC01748	1.67022e-05	0.993518	1.4084e-08	0.00646488
												CEACAM5	0.00638662	0.993435	4.81597e-06	0.000173174
												PRF1	0.00498467	0.993359	6.75624e-06	0.00164981
												EOMES	2.20032e-06	0.993342	2.175e-09	0.00665621
												CHST5	0.00650961	0.993263	3.1062e-05	0.000196457
												VNN2	0.00661607	0.993209	7.78083e-05	9.75914e-05
												SUSD4	0.00592992	0.99319	0.000856432	2.40944e-05
												TNNC2	0.00528195	0.993021	0.00168492	1.26152e-05
												SPINK4	6.152e-09	0.992888	5e-12	0.00711168
												GAU1	0.00497915	0.992777	5.88845e-06	0.00223834
												CD6	0.00513615	0.99273	6.01696e-06	0.00212803
												CXCL9	0.000461399	0.992609	1.9192e-07	0.00692989
												TRPM2-AS	0.00750088	0.992246	0.000204343	4.88995e-05
												RYR1	0.00754037	0.992214	7.00919e-05	0.000175245
												SSUH2	0.00562739	0.992194	0.00216566	1.33849e-05
												TRBC2	0.00155582	0.991963	1.67438e-06	0.00647973
												CSAG1	6.5112e-06	0.991929	0.00806459	8.655e-09
												CD3E	0.00147624	0.9913	1.05772e-06	0.00722285
												TPRG1	0.00860978	0.991129	0.000160516	0.000100487
												GPR25	0.00735702	0.991054	1.49568e-05	0.00157393
												KCNIP2	0.00849393	0.990704	2.63438e-05	0.0007761
												FOXD1	0.00202276	0.990604	2.02911e-06	0.00737105
												HEPACAM	0.00895876	0.990488	0.000529265	2.39208e-05
												KLHDC7B	0.00904292	0.990404	3.70442e-05	0.000515832
												LINC02084	0.00186273	0.990145	1.87582e-06	0.00799031
												ABCA12	0.000139014	0.989624	0.0102367	2.51437e-07
												MUC12	2.46e-10	0.989553	0.0104472	0
												CHIT1	0.00284626	0.989494	3.31119e-06	0.00765688
												CACNA1D	0.0103413	0.989369	0.000232109	5.79483e-05
												CD3G	0.00195416	0.989192	2.00202e-06	0.00885142
												WNK2	0.0100142	0.989092	1.21467e-05	0.000881347
												NMU	1.6282e-08	0.988858	1.4e-11	0.0111418
												C9orf152	0.00798696	0.988094	6.25355e-06	0.00391311
												TSPEAR-AS1	0.0107358	0.988054	1.94001e-05	0.00119082
												ANKRD18A	0.0118016	0.987771	4.39364e-05	0.000383425
												ODAM	0.00155675	0.987075	0.0113652	2.66725e-06
												PLPP4	0.00128521	0.986274	1.11626e-06	0.0124396
												COMP	0.0120025	0.986219	0.00174791	3.0866e-05
												PTK6	0.0124158	0.986179	1.1729e-05	0.00139392
												CCDC144NL-AS1	0.0138444	0.985599	4.73541e-05	0.000509669
												EREG	0.0129554	0.985563	2.30778e-05	0.00145859
												GUCA2B	0.0136955	0.985247	2.38364e-05	0.00103359
												DOC2B	6.33254e-05	0.984714	0.0152224	9.7417e-08
												CLRN3	0.0147304	0.984617	3.50734e-05	0.000617873
												ACADL	0.0141887	0.984396	2.70055e-05	0.00138821
												LINC01224	0.00561397	0.983381	0.0109947	9.819e-06
												SERPINA3	0.0149533	0.983202	0.00180251	4.25022e-05
												NKG7	0.000122004	0.983138	8.4572e-08	0.0167399
												SLA2	0.000823073	0.983076	7.58194e-07	0.0161
												PRLR	0.01087	0.982211	0.00690099	1.7873e-05
												IL21R	0.00112395	0.982042	1.07069e-06	0.0168328
												LINC02381	0.0170241	0.981151	3.20131e-05	0.00179237
												ITGB7	0.0183058	0.981113	8.46146e-05	0.000496415
												HOXB13	0.00325307	0.981079	0.0156628	5.43741e-06
												LY9	0.0139633	0.980758	1.88994e-05	0.00526025
												SLC35D3	0.0178538	0.980501	0.00160354	4.20434e-05
												PRKY	0.00757232	0.979764	8.43575e-06	0.0126555
												PYHIN1	0.0020645	0.979432	2.0233e-06	0.0185013
												ADGRG7	0.0103478	0.978191	9.68495e-06	0.0114511
												THRSP	0.0214824	0.977908	6.61591e-05	0.000543555
												TM4SF5	0.0143209	0.97788	0.00777623	2.30254e-05
												APOBEC3H	0.0216434	0.97753	8.62902e-05	0.000740174
												SIRPG	1.49804e-05	0.977337	1.36e-08	0.0226479
												FUT9	0.0127106	0.97716	1.5187e-05	0.0101141
												SAA2	0.00186858	0.977072	1.81143e-06	0.0210574
												ADH4	0.0228902	0.976687	0.000179575	0.000243533
												APOBEC1	0.0230371	0.976452	0.000367066	0.000143485
												CST7	0.000773315	0.976133	6.04021e-07	0.0230936
												CD2	0.0113688	0.976084	7.97476e-06	0.0125389
												LINC00857	0.0230927	0.97574	5.1392e-05	0.00111621
												KCNH2	0.0208242	0.974558	2.13359e-05	0.00459637
												KLRD1	0.025874	0.973533	0.000402814	0.000190029
												SLC6A20	9.6113e-08	0.973529	6.7e-11	0.0264707
												HHLA2	0.0221856	0.973304	0.00447075	3.96689e-05
												LINC01558	0.0253018	0.973122	0.00150089	7.5599e-05
												LINC01934	0.000464208	0.97258	4.15266e-07	0.0269554
												TRAV12-2	0.0263511	0.972274	6.06352e-05	0.00131423
												CD244	0.0240849	0.972106	4.1569e-05	0.00376796
												HLA-DQB1-AS1	0.0266827	0.972093	6.57231e-05	0.00115809
												CRISP3	0.027164	0.972064	8.68624e-05	0.000685005
												NGEF	0.0270614	0.971591	0.00127682	7.0522e-05
												RASGRP1	0.0238861	0.971137	3.14976e-05	0.00494499
												CXCL11	0.0251836	0.971022	3.4653e-05	0.00375972
												IGKV1-8	0.0188838	0.970697	2.30971e-05	0.0103961
												DBH-AS1	0.0294472	0.969829	0.000153756	0.000570141
												ACSM5	0.0295296	0.969699	0.000599038	0.000172342
												PROX1	0.0289046	0.969321	5.27297e-05	0.00172132
												TRG-AS1	0.0281913	0.968445	5.08943e-05	0.00331253
												FGF9	0.0306447	0.968435	0.000118716	0.000801873
												LINC02163	0.0313414	0.968	0.000103213	0.000554865
												GJB4	1.05104e-06	0.967615	8.15e-10	0.0323839
												CMBL	0.0324873	0.967207	0.000183546	0.000121977
												ANKRD40CL	0.000701754	0.966568	0.0327292	1.09617e-06
												IGLV7-43	0.000258964	0.965212	2.31451e-07	0.0345289
												SLFN12L	0.0288752	0.964326	4.05624e-05	0.00675848
												CADPS	0.0154086	0.96412	0.0204453	2.59908e-05
												DNAJC5B	0.0352977	0.963148	0.00140875	0.000145556
												EBI3	0.0350748	0.96201	7.23676e-05	0.00284304
												CHST6	0.0298949	0.961361	3.41535e-05	0.00871049
												CLCA1	0.0305198	0.960566	0.00885569	5.85364e-05
												IGKV2-26	0.0345355	0.960502	5.16297e-05	0.00491043
												CD96	0.00691824	0.960361	4.9996e-06	0.0327155
												TIFAB	0.0020486	0.959679	1.82725e-06	0.0382709
												MCOLN2	0.0226979	0.957086	2.33724e-05	0.0201923
												XCL2	0.0314492	0.956874	3.26154e-05	0.0116441
												TLR8	0.0429258	0.956268	0.000439942	0.000366568
												LINC02188	0.0430196	0.955163	0.0017341	8.36121e-05
												TRDV1	0.0198326	0.953125	1.39686e-05	0.027028
												DSG4	0.0463069	0.952976	0.000522369	0.00019425
												IGKV3D-15	0.047413	0.951006	0.0014268	0.0001545

## Sheet: Table_S6
Table S6: Genes with the Rrelief scores that are potential discriminators of different GC stages.
GC Stage Discriminatory genes
	RReliefF	scaled.RReliefF
LZTS1	0.083009	2.98982
CLDN2	0.0759879	2.72521
NEB	0.0753728	2.70203
OLR1	0.0743604	2.66387
PAK3	0.0558044	1.96453
COL10A1	0.0553863	1.94877
KRT8P45	0.0535611	1.87999
TREM2	0.0518193	1.81434
ANOS1	0.0499242	1.74292
ALDH1A3	0.0495115	1.72737
APOC1	0.0453535	1.57066
VSIG1	0.0452458	1.5666
MUC17	0.0445882	1.54182
PLCD3	0.0433953	1.49686
NRK	0.0409585	1.40502
MOXD1	0.0384823	1.3117
PTGER3	0.0378039	1.28613
OLFM4	0.0367407	1.24606
NALCN	0.0357968	1.21049
CPS1	0.0338897	1.13861
PROM2	0.0316912	1.05576
ASPN	0.031332	1.04222
DPEP1	0.0307169	1.01904
HEYL	0.0299685	0.990833
ESM1	0.0285106	0.935888
SCTR	0.025916	0.8381
RARRES1	0.0256353	0.82752
SPP1	0.0235707	0.749714
KLK10	0.0235693	0.749657
PI15	0.0210085	0.653148
LINC01094	0.0205229	0.634845
DIO2	0.020082	0.618231
SFN	0.0188979	0.573605
NOX4	0.0188041	0.57007
IGFBP3	0.0184964	0.558473
PDIA2	0.0174514	0.519088
FCGR3A	0.0172569	0.511759
FOXS1	0.0150358	0.42805
COL4A3	0.0145639	0.410266
ENPP5	0.0145603	0.410128
PPL	0.0145383	0.409299
MSR1	0.0137668	0.380222
PLA2G2A	0.0136355	0.375273
SPOCK1	0.012526	0.333459
SMPD3	0.0112018	0.283553
CCDC144NL_AS1	0.0109854	0.275399
HSD11B1	0.0102629	0.248167
ADGRD1	0.0100011	0.238301
MLPH	0.0095331	0.220664
CEMIP	0.00862135	0.186302
MT1G	0.00832135	0.174995
CTHRC1	0.00782308	0.156217
SLC16A7	0.00770777	0.151871
PROX1	0.00756941	0.146656
SHISA6	0.00703104	0.126366
SCRG1	0.00677547	0.116734
ZNF488	0.00598913	0.0870989
VGLL3	0.00481229	0.0427463
GXYLT2	0.00264304	-0.039008
CES3	0.00246459	-0.0457336
PLPPR4	0.00244562	-0.0464487
MAP3K4_AS1	0.00233993	-0.0504318
ACSS3	0.0021598	-0.0572206
ENPEP	0.00196645	-0.0645075
LAMA2	0.00141127	-0.0854311
ADH1C	0.000638209	-0.114566
SLC4A4	0.000631522	-0.114818
NNMT	0.000193902	-0.131311
STC1	5.14311e-05	-0.136681
ITGBL1	1.19999e-05	-0.138167
UCHL1	-2.91982e-05	-0.139719
SERPINE2	-0.00117493	-0.1829
IGF1	-0.00155036	-0.197049
ECM2	-0.00193641	-0.211598
GPT	-0.00200655	-0.214242
PTCH2	-0.00201157	-0.214431
CILP	-0.00201165	-0.214434
DMBT1	-0.00202279	-0.214854
TNFRSF11B	-0.00227709	-0.224438
CRISPLD1	-0.00244752	-0.230861
P4HA3	-0.00390913	-0.285946
SRPX2	-0.00451781	-0.308886
LOX	-0.00452702	-0.309233
ID1	-0.00453792	-0.309644
CLDN3	-0.00498529	-0.326504
THBS4	-0.00517674	-0.33372
GPC3	-0.00580324	-0.357331
CMBL	-0.00586222	-0.359554
VCAN	-0.0059169	-0.361615
PLEKHS1	-0.00631404	-0.376582
CHRDL1	-0.00660909	-0.387702
PI3	-0.00683169	-0.396091
RAI14	-0.00707565	-0.405285
ADAMTS12	-0.00728796	-0.413287
ZNF208	-0.00842811	-0.456257
DEGS2	-0.00898521	-0.477253
ADTRP	-0.00954801	-0.498464
HMCN1	-0.0106076	-0.538399
F13A1	-0.010742	-0.543461
HAS3	-0.0119334	-0.588364
COMP	-0.0122016	-0.598474
STEAP4	-0.0123768	-0.605074
SPTSSB	-0.013237	-0.637495
ELN	-0.0134922	-0.647111
IL33	-0.0141588	-0.672235
STAC	-0.0141668	-0.672537
FAM124B	-0.0143265	-0.678555
HHLA2	-0.0145304	-0.686238
ENTPD3	-0.0157238	-0.731216
CHGB	-0.0159686	-0.740442
LTF	-0.0165241	-0.761379
FREM1	-0.0173185	-0.791316
PGC	-0.0175887	-0.801499
STC2	-0.0178235	-0.810351
ANXA3	-0.0187745	-0.84619
PRDM16	-0.019257	-0.864377
APOD	-0.0202944	-0.903474
SV2B	-0.020322	-0.904514
MRAP2	-0.0209061	-0.926527
MS4A7	-0.021493	-0.948646
FNDC1	-0.0217549	-0.958515
LINC01133	-0.0219887	-0.967328
FMO1	-0.0224794	-0.985822
CCN3	-0.0230779	-1.00838
FBLN5	-0.0250158	-1.08141
PCSK1N	-0.0268299	-1.14978
AQP5	-0.027045	-1.15789
ADAM12	-0.0285431	-1.21435
KCNK2	-0.0301009	-1.27306
HOPX	-0.0303955	-1.28416
SERPINE1	-0.030791	-1.29907
C1QL1	-0.0324769	-1.36261
LCN2	-0.0335834	-1.40431
FAM3D	-0.0369617	-1.53163
DGKI	-0.0372811	-1.54367
LYZ	-0.0374069	-1.54841
PIGR	-0.0404659	-1.6637
SLC6A14	-0.0460929	-1.87576
FREM2	-0.0473651	-1.92371
HLA_B	-0.0605041	-2.41889

## Sheet: Table_S7
Table S7: Differentially expressed genes between HpyloriPos vs HpyloriNeg group.
HpyloriPos vs HpyloriNeg DEGs								Metadata
Gene	baseMean	log2FoldChange	lfcSE	stat	pvalue	padj		sample	class
PLIN1	1132.61	4.112	0.723765	5.6814	1.33598e-08	0.000214454		GSM5584280	HpyloriNeg
RPS27AP5	1046.2	0.79455	0.143947	5.51974	3.39511e-08	0.000214454		GSM5584282	HpyloriNeg
NOS2	402.187	3.25649	0.591804	5.50265	3.74118e-08	0.000214454		GSM5584311	HpyloriNeg
DHRS2	93.7862	-3.23811	0.590212	-5.48634	4.10341e-08	0.000214454		GSM5584378	HpyloriNeg
FABP4	3301.96	3.14871	0.580632	5.4229	5.86386e-08	0.000245168		GSM5584385	HpyloriNeg
SRSF6P2	117.483	-0.764993	0.143112	-5.34542	9.02098e-08	0.000314306		GSM5584387	HpyloriNeg
CTSG	740.503	2.77316	0.521652	5.31612	1.06006e-07	0.000316579		GSM5584521	HpyloriNeg
RPL7	6892.02	0.783335	0.152994	5.12002	3.05496e-07	0.0007983		GSM5584596	HpyloriNeg
RPL29P11	1843.26	0.643448	0.127931	5.02965	4.91385e-07	0.00114138		GSM5584599	HpyloriNeg
STYXL2	58.9491	3.83584	0.768663	4.99028	6.0293e-07	0.00126042		GSM5584602	HpyloriNeg
CD300LG	147.908	3.08948	0.623165	4.95773	7.13221e-07	0.0012677		GSM5584604	HpyloriNeg
C4A	45.5114	8.08335	1.63174	4.95382	7.2769e-07	0.0012677		GSM5584605	HpyloriNeg
CDK12	2280.46	-0.705265	0.146431	-4.81638	1.46188e-06	0.00235082		GSM5584607	HpyloriNeg
CMA1	235.407	2.88564	0.602937	4.78597	1.70164e-06	0.00254091		GSM5584609	HpyloriNeg
CIDEA	122.869	4.57258	0.962191	4.75226	2.01155e-06	0.00280343		GSM5584616	HpyloriNeg
OAS2	2650.28	-1.21384	0.257289	-4.71778	2.38427e-06	0.00298821		GSM5584281	HpyloriPos
ADNP2	956.579	-0.402612	0.0854302	-4.71276	2.44388e-06	0.00298821		GSM5584285	HpyloriPos
LINC02972	25.8882	-2.37853	0.505826	-4.70226	2.57297e-06	0.00298821		GSM5584305	HpyloriPos
TMSB4XP8	10771	-0.6976	0.14936	-4.67058	3.00346e-06	0.00322759		GSM5584522	HpyloriPos
OAS3	3896.26	-1.08419	0.233398	-4.64525	3.39665e-06	0.00322759		GSM5584615	HpyloriPos
ADIPOQ	849.047	4.7424	1.02062	4.64659	3.37467e-06	0.00322759		GSM5584663	HpyloriPos
BATF2	387.521	-1.21574	0.260664	-4.66399	3.10134e-06	0.00322759		GSM5584664	HpyloriPos
DSC3	83.965	3.19583	0.692264	4.61648	3.90299e-06	0.00354747		GSM5584287	HpyloriPos
THRSP	49.095	4.28106	0.929864	4.60396	4.14523e-06	0.00361067		GSM5584312	HpyloriPos
RPS23	6774.31	0.678868	0.147794	4.59333	4.36224e-06	0.0036477		GSM5584460	HpyloriPos
RPL13AP5	52925.5	0.546184	0.119687	4.56343	5.03246e-06	0.00404629		GSM5584461	HpyloriPos
ISG15	3470.27	-1.39079	0.307112	-4.52862	5.93708e-06	0.00459684		GSM5584523	HpyloriPos
PNPT1	1280.51	-0.571882	0.128029	-4.46682	7.93902e-06	0.00572294		GSM5584608	HpyloriPos
SOX6	268.425	-1.01808	0.227646	-4.47222	7.74119e-06	0.00572294		GSM5584672	HpyloriPos
PCDHA10	54.8443	-1.46862	0.334219	-4.39417	1.11198e-05	0.00774867		GSM5584215	HpyloriPos
TCF23	79.0251	2.77878	0.638664	4.35092	1.35569e-05	0.00914217		GSM5584519	HpyloriPos
JARID2	1004.95	-0.433764	0.100101	-4.33326	1.46918e-05	0.00959789		GSM5584290	HpyloriPos
TNFRSF19	355.801	-1.117	0.258852	-4.3152	1.59455e-05	0.00981696		GSM5584316	HpyloriPos
CLEC4G	83.9607	2.36623	0.548383	4.31492	1.59664e-05	0.00981696		GSM5584500	HpyloriPos
LCOR	1985.74	-0.757145	0.176483	-4.29018	1.7853e-05	0.0103672		GSM5584612	HpyloriPos
ACVR1B	2040.44	-0.961454	0.223813	-4.29579	1.74074e-05	0.0103672		GSM5584619	HpyloriPos
LIPE	607.949	1.72507	0.404209	4.26776	1.97442e-05	0.0111555		GSM5584510	HpyloriPos
RPL24P4	5280.48	0.840477	0.197476	4.2561	2.08027e-05	0.0114442		GSM5584597	HpyloriPos
FAUP1	3965.78	0.497807	0.119574	4.16317	3.13865e-05	0.0152826		GSM5584463	HpyloriPos
DTX3L	3153.75	-0.53295	0.127815	-4.16969	3.05009e-05	0.0152826		GSM5584279	HpyloriPos
COL27A1	2113.69	-0.706319	0.169674	-4.16281	3.14351e-05	0.0152826		GSM5584656	HpyloriPos
GPX1P1	1227.84	0.835231	0.200201	4.17196	3.01989e-05	0.0152826		GSM5584673	HpyloriPos
PUF60	234.753	0.599551	0.143328	4.18308	2.87586e-05	0.0152826		GSM5584675	HpyloriPos
ADH4	422.147	2.40349	0.578727	4.15306	3.28056e-05	0.0155864		GSM5584606	HpyloriPos
LEP	107.602	4.20092	1.01861	4.12416	3.72096e-05	0.0172859		GSM5584657	HpyloriPos
FBXO45	757.932	-0.501222	0.122875	-4.07912	4.52062e-05	0.0205443		GSM5584524	HpyloriPos
HELZ2	3686.92	-0.731331	0.17975	-4.06861	4.72942e-05	0.020599		GSM5584307	HpyloriPos
IFIH1	1263.42	-0.67063	0.165026	-4.06379	4.82829e-05	0.020599		GSM5584231	HpyloriPos
LYPD8	19.3302	5.17176	1.27212	4.06548	4.79344e-05	0.020599		GSM5584518	HpyloriPos
CAPZA1P3	10.5779	-1.16723	0.289792	-4.02782	5.62958e-05	0.0235373		GSM5584209	HpyloriPos
ZNF618	859.16	-0.621142	0.154983	-4.00782	6.12824e-05	0.0251198		GSM5584375	HpyloriPos
CCDC144A	26.9203	3.09152	0.778505	3.9711	7.1543e-05	0.0287617		GSM5584446	HpyloriPos
FBXL21P	11.6258	3.97354	1.00216	3.96499	7.33988e-05	0.028951		GSM5584503	HpyloriPos
PVR	1667.22	-0.697535	0.176918	-3.94271	8.0566e-05	0.0297808		GSM5584283	HpyloriPos
HERC6	1063.97	-0.786704	0.199841	-3.93665	8.26255e-05	0.0297808		GSM5584313	HpyloriPos
TRARG1	52.396	4.22213	1.06927	3.9486	7.86102e-05	0.0297808		GSM5584381	HpyloriPos
LINC02202	80.5964	1.54833	0.393175	3.93802	8.21558e-05	0.0297808		GSM5584598	HpyloriPos
ERICH4	22.7781	2.58089	0.654113	3.94564	7.95877e-05	0.0297808		GSM5584288	HpyloriPos
LPL	1836.35	1.91372	0.487587	3.92487	8.67748e-05	0.0298369		GSM5584289	HpyloriPos
ZBTB43	781.609	-0.385674	0.0982775	-3.92434	8.69691e-05	0.0298369		GSM5584507	HpyloriPos
HERC5	568.897	-0.740298	0.188655	-3.92408	8.7063e-05	0.0298369		GSM5584512	HpyloriPos
OTC	273.747	2.67876	0.684139	3.91552	9.02111e-05	0.0304172		GSM5584457	HpyloriPos
BISPR	206.46	-0.781403	0.200155	-3.90399	9.46184e-05	0.0313968		GSM5584509	HpyloriPos
COL6A6	29.5224	1.64952	0.423031	3.89927	9.64819e-05	0.0315149		GSM5584386	HpyloriPos
IFI6	8039.22	-1.18528	0.304343	-3.89455	9.83815e-05	0.031641		GSM5584514	HpyloriPos
DYDC2	4.94821	-2.53828	0.652642	-3.88924	0.000100559	0.0318514		GSM5584525	HpyloriPos
HMGA2	206.265	-1.9515	0.50282	-3.88112	0.000103977	0.0319653		GSM5584293	HpyloriPos
PKP1	52.3065	2.15437	0.554889	3.88253	0.000103377	0.0319653		GSM5584666	HpyloriPos
IGFBP6	2180.13	1.36396	0.352678	3.86745	0.00010998	0.032382		GSM5584515	HpyloriPos
EEF1B2P6	302.022	-0.855666	0.221007	-3.87168	0.000108088	0.032382		GSM5584222	HpyloriPos
RAC1P4	22.0218	-1.68123	0.434565	-3.86877	0.000109388	0.032382		GSM5584291	HpyloriPos
RN7SL1	1515.73	1.18657	0.308292	3.84884	0.000118676	0.0344574		GSM5584390	HpyloriPos
CLCN4	327.305	-0.900446	0.234684	-3.83684	0.000124628	0.0356897		GSM5584462	HpyloriPos
SENP1	655.912	-0.304744	0.0798654	-3.81572	0.000135786	0.038127		GSM5584517	HpyloriPos
TMEM231P1	31.1158	1.90288	0.498933	3.81391	0.000136787	0.038127		GSM5584216	HpyloriPos
LINC02177	4.08608	3.99866	1.05056	3.80622	0.000141105	0.0388131		GSM5584452	HpyloriPos
RPL30	8677.48	0.462647	0.122748	3.76909	0.000163844	0.0390609		GSM5584669	HpyloriPos
MORF4L2	6685.39	-0.352378	0.0927137	-3.80071	0.000144281	0.0390609		GSM5584377	HpyloriPos
MPHOSPH9	553.087	-0.452326	0.119641	-3.78068	0.000156398	0.0390609		GSM5584304	HpyloriPos
MIR193BHG	131.989	1.17352	0.309955	3.78609	0.000153038	0.0390609		GSM5584392	HpyloriPos
DPYS	49.2658	2.51889	0.665966	3.78231	0.000155381	0.0390609		GSM5584513	HpyloriPos
MAP1LC3C	42.5373	1.29854	0.344567	3.76862	0.00016415	0.0390609		GSM5584388	HpyloriPos
SKOR1	28.472	0.908385	0.239964	3.78551	0.000153393	0.0390609		GSM5584434	HpyloriPos
MIR497HG	30.823	1.34249	0.355556	3.77574	0.000159532	0.0390609		GSM5584506	HpyloriPos
KHDRBS2	32.8205	2.17323	0.576729	3.7682	0.000164428	0.0390609		GSM5584366	HpyloriPos
KCTD16	18.9077	1.90309	0.503538	3.77944	0.000157183	0.0390609		GSM5584441	HpyloriPos
DNM1P47	14.0898	1.55768	0.412587	3.77539	0.000159757	0.0390609		GSM5584456	HpyloriPos
ANGPTL5	14.1666	2.14152	0.56564	3.78601	0.000153084	0.0390609		GSM5584449	HpyloriPos
	21012.4	0.416374	0.111018	3.75049	0.00017649	0.0414553		GSM5584464	HpyloriPos
RPL14P1	6502.65	0.398442	0.106368	3.74587	0.000179769	0.0417563		GSM5584520	HpyloriPos
LINC00702	660.132	1.72512	0.462258	3.73195	0.000190004	0.0431742		GSM5584356	HpyloriPos
TIMP4	205.889	1.69691	0.454392	3.73446	0.000188119	0.0431742		GSM5584212	HpyloriPos
CHP2	436.646	3.13127	0.841512	3.72101	0.00019843	0.0443323		GSM5584508	HpyloriPos
PROX1	316.436	-1.24386	0.334384	-3.71985	0.000199342	0.0443323		GSM5584370	HpyloriPos
RPS9	10.0461	6.06955	1.63312	3.71655	0.000201964	0.0444428		GSM5584455	HpyloriPos
BTNL9	1106.1	1.24352	0.334975	3.71227	0.000205409	0.0447299		GSM5584447	HpyloriPos
PRKCIP1	107.008	-0.887298	0.239218	-3.70916	0.000207952	0.0448168		GSM5584458	HpyloriPos
MYOM2	8.20598	2.00978	0.542783	3.70273	0.000213296	0.0454994		GSM5584367	HpyloriPos
FBXO6	566.882	-0.492991	0.133283	-3.69882	0.000216602	0.0457381		GSM5584610	HpyloriPos
CHODL	125.56	1.78006	0.48299	3.6855	0.000228255	0.0472442		GSM5584373	HpyloriPos
CSMD1	17.2402	-1.80162	0.488617	-3.68719	0.000226742	0.0472442		GSM5584358	HpyloriPos
SLC25A19	277.087	-0.548751	0.149181	-3.67842	0.000234685	0.0480988		GSM5584384	HpyloriPos
NAA38	1446.35	0.431802	0.117696	3.66879	0.000243706	0.049014		GSM5584431	HpyloriPos
EIF2S3B	716.546	-0.410083	0.112003	-3.66137	0.000250873	0.049014		GSM5584436	HpyloriPos
CYP2W1	219.116	2.38063	0.648976	3.66828	0.000244185	0.049014		GSM5584389	HpyloriPos
PTX3	260.619	1.73973	0.475041	3.66228	0.00024998	0.049014		GSM5584442	HpyloriPos
RPS3AP5	134.492	0.9232	0.252103	3.662	0.000250258	0.049014		GSM5584363	HpyloriPos
FMO2	759.868	1.31006	0.358174	3.6576	0.000254586	0.049279		GSM5584443	HpyloriPos
ZNF428	864.964	0.49092	0.134314	3.65503	0.000257155	0.0493195		GSM5584230	HpyloriPos
RPL8	47581.1	0.466454	0.127976	3.64487	0.000267526	0.0494922		GSM5584365	HpyloriPos
ADGRG6	1976.4	-0.847558	0.23247	-3.64588	0.000266478	0.0494922		GSM5584432	HpyloriPos
ZNF395	1439.57	0.45406	0.124539	3.64592	0.000266436	0.0494922		GSM5584211	HpyloriPos
TRIM24	1183.51	-0.58367	0.159975	-3.64851	0.000263761	0.0494922		GSM5584374	HpyloriPos
								GSM5584364	HpyloriPos
								GSM5584439	HpyloriPos
								GSM5584357	HpyloriPos
								GSM5584368	HpyloriPos
								GSM5584438	HpyloriPos
								GSM5584362	HpyloriPos
								GSM5584309	HpyloriPos
								GSM5584451	HpyloriPos
								GSM5584444	HpyloriPos
								GSM5584217	HpyloriPos
								GSM5584219	HpyloriPos
								GSM5584315	HpyloriPos
								GSM5584391	HpyloriPos
								GSM5584448	HpyloriPos
								GSM5584660	HpyloriPos
								GSM5584210	HpyloriPos
								GSM5584671	HpyloriPos
								GSM5584221	HpyloriPos
								GSM5584561	HpyloriPos
								GSM5584556	HpyloriPos
								GSM5584560	HpyloriPos
								GSM5584668	HpyloriPos
								GSM5584555	HpyloriPos
								GSM5584569	HpyloriPos
								GSM5584565	HpyloriPos
								GSM5584553	HpyloriPos
								GSM5584554	HpyloriPos
								GSM5584566	HpyloriPos
								GSM5584225	HpyloriPos
								GSM5584563	HpyloriPos
								GSM5584562	HpyloriPos
								GSM5584676	HpyloriPos
								GSM5584430	HpyloriPos
